# Supplementary material for: Differential gene expression elicited by ZIKV infection in trophoblasts from congenital Zika syndrome discordant twins
Source: PLoS Negl Trop Dis. 2020 Aug 3;14(8):e0008424. doi: 10.1371/journal.pntd.0008424 (PMC7425990; doi:10.1371/journal.pntd.0008424)
Supplement: S1 Table — (XLSX) [file pntd.0008424.s010.xlsx]

## Sheet: S1 Table
S1 Table. Clinical and serological data from 3 affected and 3 non-affected babies analyzed in this study.
Subject's ID	State	Gender	Zigosity	Status (for microcephaly)	Zigosity confirmation	Delivery	HC at birth (cm)	SD below the average	Hearing impairment	Vision impairment	Epileptic seizures	Skeletal deformities	Age at clinical evaluation and samples collection	Mother reported ZIKV infection symptoms	Serological analysis	Neurologic evaluation
#10608-1	São Paulo	F	Dizygotic	Affected	Whole-exome sequencing	38 weeks	26	3	No	No	No	No	4 months old	First trimester of pregnancy	Mother positive for ZIKV detected by ELISA IgG assay	Computed Tomography scan: calcifications in the junction between cortical and subcortical white matter and neuronal migration disorder
#10608-4	São Paulo	M	Dizygotic	Non-affected	Whole-exome sequencing	38 weeks	36	No	No	No	No	No	4 months old	First trimester of pregnancy	Mother positive for ZIKV detected by ELISA IgG assay	Computed Tomography scan: normal brain morphology
#10763-1	São Paulo	F	Dizygotic	Affected	Whole-exome sequencing	No data	27	3	No	Yes	Yes	No	1 year and 6 months old	First trimester of pregnancy	Mother positive for ZIKV detected by ELISA IgG assay	Computed Tomography scan: loss of brain volume, neuronal migration disorder (lisencephaly) and calcifications in the junction between cortical and subcortical white matter
#10763-4	São Paulo	F	Dizygotic	Non-affected	Whole-exome sequencing	No data	34	No data	No	No	No	No	1 year and 6 months old	First trimester of pregnancy	Mother positive for ZIKV detected by ELISA IgG assay	Computed Tomography scan: normal brain morphology
#10788-1	Pernambuco	M	Dizygotic	Affected	Whole-exome sequencing	32 weeks	27	3	No	No	Tremors	No	8 months old	Third trimester of pregnancy	Mother positive for ZIKV detected by ELISA IgG assay	Computed Tomography scan: calcifications between cortical and subcortical white matter and ventriculomegaly
#10788-4	Pernambuco	F	Dizygotic	Non-affected	Whole-exome sequencing	32 weeks	No data	No data	No	No	No	No	8 months old	Third trimester of pregnancy	Mother positive for ZIKV detected by ELISA IgG assay	Transfontanellar ultrasonography: normal brain morphology
