# Supplementary material for: Differential gene expression elicited by ZIKV infection in trophoblasts from congenital Zika syndrome discordant twins
Source: PLoS Negl Trop Dis. 2020 Aug 3;14(8):e0008424. doi: 10.1371/journal.pntd.0008424 (PMC7425990; doi:10.1371/journal.pntd.0008424)
Supplement: S2 Table — (XLSX) [file pntd.0008424.s011.xlsx]

## Sheet: S2 Table
S2 Table: List of primers used in RT-qPCR.
Gene description	Primer	Sequence	Reference
ZIKVBR	ZIKVBR-Caires-F	CCGCTGCCCAACACAAG	Caires-Junior et al., 2018
	ZIKVBR-Caires-R	CCACTAACGTTCTTTTGCAGACAT
GAPDH	GAPDH-NM_002046-Amita-F	CTGGGGCTGGCATTGCCCTC	Amita et al., 2013
	GAPDH-NM_002046-Amita-R	GGCAGGGACTCCCCAGCAGT
hCGA	hCGA-NM_000735-Amita-F	ACATCCTGCAAAAAGCCCAGAGAAA	Amita et al., 2013
	hCGA-NM_000735-Amita-R	ACTGAAGTATTGGGGCACCCGG
hCGB	hCGB-NM_033043-Amita-F	AGCACTTTGCTCGGGTCACGG	Amita et al., 2013
	hCGB-NM_033043-Amita-R	TGGTCCAGCGCCAAGGGTGA
KRT7	KRT7-NM_005556-Amita-F	AAGAACCAGCGTGCCAAGT	Amita et al., 2013
	KRT7-NM_005556-Amita-R	TCCAGCTCCTCCTGCTTG
NANOG	NANOG-NM_024865-Amita-F	CATGAGTGTGGATCCAGCTTG	Amita et al., 2013
	NANOG-NM_024865-Amita-R	CCTGAATAAGCAGATCCATGG
LGALS3	LGALS3-Bojic-F	CAGAATTGCTTTAGATTTCCAA	Bojic et al., 2019
	LGALS3-Bojic-R	TTATCCAGCTTTGTATTGCAA
ITGA1	ITGA1-Bojic-F	GGTTCCTACTTTGGCAGTATT	Bojic et al., 2019
	ITGA1-Bojic-R	AACCTTGTCTGATTGAGAGCA
COL3A1	COL3A1-Wei-F	CACTGGGGAATGGAGCAAAAC	Wei et al., 2012
	COL3A1-Wei-R	ATCAGGACCACCAATGTCATAGG
