# Supplementary material for: Differential gene expression elicited by ZIKV infection in trophoblasts from congenital Zika syndrome discordant twins
Source: PLoS Negl Trop Dis. 2020 Aug 3;14(8):e0008424. doi: 10.1371/journal.pntd.0008424 (PMC7425990; doi:10.1371/journal.pntd.0008424)
Supplement: S4 Table — (XLSX) [file pntd.0008424.s013.xlsx]

## Sheet: S4 Table
S4 Table. Upregulated genes after ZIKVBR infection in hiPSC-derived trophoblasts from both CZS-affected and non-affected twins
ensembl_gene_id	logFC	logCPM	F	PValue	FDR	gene_biotype	external_gene_name	Type	entrezgene	description	chromosome_name	start_position	end_position	strand
ENSG00000187608	5.61431	8.15198	753.483	1.59523e-10	1.31363e-06	protein_coding	ISG15	UP	9636	ISG15 ubiquitin-like modifier [Source:HGNC Symbol;Acc:HGNC:4053]	1	1001138	1014541	1
ENSG00000165949	7.03273	5.12463	728.66	1.93366e-10	1.31363e-06	protein_coding	IFI27	UP	3429	interferon alpha inducible protein 27 [Source:HGNC Symbol;Acc:HGNC:5397]	14	94104836	94116698	1
ENSG00000132530	9.30257	3.96793	464.776	1.65072e-09	7.47609e-06	protein_coding	XAF1	UP	54739	XIAP associated factor 1 [Source:HGNC Symbol;Acc:HGNC:30932]	17	6755447	6775647	1
ENSG00000111335	9.83982	6.78739	384.038	4.08032e-09	1.38598e-05	protein_coding	OAS2	UP	4939	2'-5'-oligoadenylate synthetase 2 [Source:HGNC Symbol;Acc:HGNC:8087]	12	112978395	113011723	1
ENSG00000130303	6.75041	6.06901	353.044	6.07439e-09	1.42331e-05	protein_coding	BST2	UP	684	bone marrow stromal cell antigen 2 [Source:HGNC Symbol;Acc:HGNC:1119]	19	17402939	17405648	-1
ENSG00000282851	4.64099	1.51231	339.632	6.28531e-09	1.42331e-05	lincRNA	BISPR	UP	NA	BST2 interferon stimulated positive regulator (non-protein coding) [Source:HGNC Symbol;Acc:HGNC:51290]	19	17405686	17419324	1
ENSG00000157601	6.56824	9.07736	304.905	1.21249e-08	2.12398e-05	protein_coding	MX1	UP	4599	MX dynamin like GTPase 1 [Source:HGNC Symbol;Acc:HGNC:7532]	21	41420304	41459214	1
ENSG00000002549	1.84166	6.31873	293.945	1.25059e-08	2.12398e-05	protein_coding	LAP3	UP	51056	leucine aminopeptidase 3 [Source:HGNC Symbol;Acc:HGNC:18449]	4	17577192	17607972	1
ENSG00000206190	5.57384	1.91495	276.754	1.6649e-08	2.51345e-05	protein_coding	ATP10A	UP	57194	ATPase phospholipid transporting 10A (putative) [Source:HGNC Symbol;Acc:HGNC:13542]	15	25677273	25865172	-1
ENSG00000101347	4.82277	5.57607	267.219	2.25311e-08	3.0613e-05	protein_coding	SAMHD1	UP	25939	SAM and HD domain containing deoxynucleoside triphosphate triphosphohydrolase 1 [Source:HGNC Symbol;Acc:HGNC:15925]	20	36889773	36951901	-1
ENSG00000111331	4.94483	7.96198	210.968	6.79149e-08	8.38873e-05	protein_coding	OAS3	UP	4940	2'-5'-oligoadenylate synthetase 3 [Source:HGNC Symbol;Acc:HGNC:8088]	12	112938352	112973249	1
ENSG00000134326	5.92158	4.70559	200.431	8.61528e-08	9.56659e-05	protein_coding	CMPK2	UP	129607	cytidine/uridine monophosphate kinase 2 [Source:HGNC Symbol;Acc:HGNC:27015]	2	6840570	6866635	-1
ENSG00000117228	3.70422	4.66229	197.83	9.15329e-08	9.56659e-05	protein_coding	GBP1	UP	2633	guanylate binding protein 1 [Source:HGNC Symbol;Acc:HGNC:4182]	1	89052319	89065360	-1
ENSG00000119917	6.98387	6.91512	189.075	1.12877e-07	0.000102577	protein_coding	IFIT3	UP	3437	interferon induced protein with tetratricopeptide repeats 3 [Source:HGNC Symbol;Acc:HGNC:5411]	10	89327894	89340971	1
ENSG00000126709	5.84923	9.55141	188.942	1.13244e-07	0.000102577	protein_coding	IFI6	UP	2537	interferon alpha inducible protein 6 [Source:HGNC Symbol;Acc:HGNC:4054]	1	27666061	27672218	-1
ENSG00000177409	7.04756	3.05807	183.691	1.29006e-07	0.00010955	protein_coding	SAMD9L	UP	219285	sterile alpha motif domain containing 9 like [Source:HGNC Symbol;Acc:HGNC:1349]	7	93130055	93148369	-1
ENSG00000089127	7.57741	5.76481	179.879	1.42125e-07	0.000113591	protein_coding	OAS1	UP	4938	2'-5'-oligoadenylate synthetase 1 [Source:HGNC Symbol;Acc:HGNC:8086]	12	112906777	112933222	1
ENSG00000108771	4.26642	1.61974	171.046	1.61254e-07	0.000115389	protein_coding	DHX58	UP	79132	DExH-box helicase 58 [Source:HGNC Symbol;Acc:HGNC:29517]	17	42101404	42112733	-1
ENSG00000115415	2.39472	7.88903	173.672	1.66626e-07	0.000115389	protein_coding	STAT1	UP	6772	signal transducer and activator of transcription 1 [Source:HGNC Symbol;Acc:HGNC:11362]	2	190964358	191020960	-1
ENSG00000110446	4.64478	5.5926	173.059	1.69853e-07	0.000115389	protein_coding	SLC15A3	UP	51296	solute carrier family 15 member 3 [Source:HGNC Symbol;Acc:HGNC:18068]	11	60937084	60952530	-1
ENSG00000059378	2.92267	5.27268	168.747	1.90781e-07	0.000122862	protein_coding	PARP12	UP	64761	poly(ADP-ribose) polymerase family member 12 [Source:HGNC Symbol;Acc:HGNC:21919]	7	140023744	140063721	-1
ENSG00000137959	9.51285	2.7958	167.218	1.98937e-07	0.000122862	protein_coding	IFI44L	UP	10964	interferon induced protein 44 like [Source:HGNC Symbol;Acc:HGNC:17817]	1	78619922	78646145	1
ENSG00000068079	3.37378	5.31284	153.788	2.92144e-07	0.000172581	protein_coding	IFI35	UP	3430	interferon induced protein 35 [Source:HGNC Symbol;Acc:HGNC:5399]	17	43006725	43014456	1
ENSG00000119922	6.85416	5.96823	151.071	3.16985e-07	0.000179453	protein_coding	IFIT2	UP	3433	interferon induced protein with tetratricopeptide repeats 2 [Source:HGNC Symbol;Acc:HGNC:5409]	10	89283694	89309276	1
ENSG00000108679	1.82678	8.23524	146.442	3.43646e-07	0.000186765	protein_coding	LGALS3BP	UP	3959	galectin 3 binding protein [Source:HGNC Symbol;Acc:HGNC:6564]	17	78971238	78980109	-1
ENSG00000107201	4.02867	5.93275	143.716	3.98167e-07	0.000208073	protein_coding	DDX58	UP	23586	DExD/H-box helicase 58 [Source:HGNC Symbol;Acc:HGNC:19102]	9	32455705	32526324	-1
ENSG00000185507	2.81604	6.02362	139.369	4.58e-07	0.000225782	protein_coding	IRF7	UP	3665	interferon regulatory factor 7 [Source:HGNC Symbol;Acc:HGNC:6122]	11	612553	615999	-1
ENSG00000127824	2.53838	1.99438	135.794	4.65289e-07	0.000225782	protein_coding	TUBA4A	UP	7277	tubulin alpha 4a [Source:HGNC Symbol;Acc:HGNC:12407]	2	219249711	219278170	-1
ENSG00000184979	5.05055	5.05899	137.077	4.93919e-07	0.00023141	protein_coding	USP18	UP	11274	ubiquitin specific peptidase 18 [Source:HGNC Symbol;Acc:HGNC:12616]	22	18149899	18177397	1
ENSG00000137965	9.3243	1.95805	135.262	5.24777e-07	0.000237672	protein_coding	IFI44	UP	10561	interferon induced protein 44 [Source:HGNC Symbol;Acc:HGNC:16938]	1	78649796	78664078	1
ENSG00000185745	5.97412	7.2109	129.995	6.28495e-07	0.000274805	protein_coding	IFIT1	UP	3434	interferon induced protein with tetratricopeptide repeats 1 [Source:HGNC Symbol;Acc:HGNC:5407]	10	89392546	89406486	1
ENSG00000152778	2.98765	4.49249	129.156	6.47218e-07	0.000274805	protein_coding	IFIT5	UP	24138	interferon induced protein with tetratricopeptide repeats 5 [Source:HGNC Symbol;Acc:HGNC:13328]	10	89414586	89421001	1
ENSG00000138646	3.00845	4.62554	126.486	7.11441e-07	0.000290855	protein_coding	HERC5	UP	51191	HECT and RLD domain containing E3 ubiquitin protein ligase 5 [Source:HGNC Symbol;Acc:HGNC:24368]	4	88457117	88506163	1
ENSG00000135899	2.27559	5.12033	125.851	7.27833e-07	0.000290855	protein_coding	SP110	UP	3431	SP110 nuclear body protein [Source:HGNC Symbol;Acc:HGNC:5401]	2	230167293	230225729	-1
ENSG00000178685	3.03873	5.4365	120.351	8.90695e-07	0.000345768	protein_coding	PARP10	UP	84875	poly(ADP-ribose) polymerase family member 10 [Source:HGNC Symbol;Acc:HGNC:25895]	8	143977153	144012772	-1
ENSG00000130813	2.21597	5.61961	112.466	1.20839e-06	0.000432609	protein_coding	C19orf66	UP	55337	chromosome 19 open reading frame 66 [Source:HGNC Symbol;Acc:HGNC:25649]	19	10086122	10093252	1
ENSG00000206503	1.88402	6.81878	112.374	1.20871e-06	0.000432609	protein_coding	HLA-A	UP	3105	major histocompatibility complex, class I, A [Source:HGNC Symbol;Acc:HGNC:4931]	6	29941260	29945884	1
ENSG00000067066	2.07593	6.03916	112.434	1.20992e-06	0.000432609	protein_coding	SP100	UP	6672	SP100 nuclear antigen [Source:HGNC Symbol;Acc:HGNC:11206]	2	230415942	230544090	1
ENSG00000234745	3.58707	6.89381	111.012	1.28104e-06	0.000438106	protein_coding	HLA-B	UP	3106	major histocompatibility complex, class I, B [Source:HGNC Symbol;Acc:HGNC:4932]	6	31269491	31357188	-1
ENSG00000166710	2.19928	8.72337	110.611	1.30204e-06	0.000438106	protein_coding	B2M	UP	567	beta-2-microglobulin [Source:HGNC Symbol;Acc:HGNC:914]	15	44711477	44718877	1
ENSG00000078081	4.13173	4.78799	109.819	1.34464e-06	0.000438106	protein_coding	LAMP3	UP	27074	lysosomal associated membrane protein 3 [Source:HGNC Symbol;Acc:HGNC:14582]	3	183122213	183163839	-1
ENSG00000130589	2.68838	7.77509	109.645	1.35427e-06	0.000438106	protein_coding	HELZ2	UP	85441	helicase with zinc finger 2 [Source:HGNC Symbol;Acc:HGNC:30021]	20	63558086	63574239	-1
ENSG00000163644	1.63755	3.91494	105.955	1.44168e-06	0.000455538	protein_coding	PPM1K	UP	152926	protein phosphatase, Mg2+/Mn2+ dependent 1K [Source:HGNC Symbol;Acc:HGNC:25415]	4	88257620	88284769	-1
ENSG00000204267	2.20568	5.67543	102.794	1.80712e-06	0.00055803	protein_coding	TAP2	UP	6891	transporter 2, ATP binding cassette subfamily B member [Source:HGNC Symbol;Acc:HGNC:44]	6	32821833	32838780	-1
ENSG00000188313	1.91275	6.7724	101.847	1.88332e-06	0.000561421	protein_coding	PLSCR1	UP	5359	phospholipid scramblase 1 [Source:HGNC Symbol;Acc:HGNC:9092]	3	146515180	146544864	-1
ENSG00000133106	1.91887	6.64784	101.636	1.90074e-06	0.000561421	protein_coding	EPSTI1	UP	94240	epithelial stromal interaction 1 [Source:HGNC Symbol;Acc:HGNC:16465]	13	42886388	42992271	-1
ENSG00000121060	1.56421	7.00925	98.8603	2.04428e-06	0.000590971	protein_coding	TRIM25	UP	7706	tripartite motif containing 25 [Source:HGNC Symbol;Acc:HGNC:12932]	17	56887909	56914038	-1
ENSG00000140853	5.48453	3.2044	99.2262	2.11508e-06	0.000598701	protein_coding	NLRC5	UP	84166	NLR family CARD domain containing 5 [Source:HGNC Symbol;Acc:HGNC:29933]	16	56989485	57083531	1
ENSG00000213928	1.80892	5.70721	97.0893	2.32994e-06	0.000643133	protein_coding	IRF9	UP	10379	interferon regulatory factor 9 [Source:HGNC Symbol;Acc:HGNC:6131]	14	24161053	24166565	1
ENSG00000115267	3.85077	6.12743	96.7473	2.36672e-06	0.000643133	protein_coding	IFIH1	UP	64135	interferon induced with helicase C domain 1 [Source:HGNC Symbol;Acc:HGNC:18873]	2	162267079	162318703	-1
ENSG00000141664	0.924612	4.66743	91.1136	2.8388e-06	0.00075629	protein_coding	ZCCHC2	UP	54877	zinc finger CCHC-type containing 2 [Source:HGNC Symbol;Acc:HGNC:22916]	18	62523007	62587709	1
ENSG00000010030	5.3192	1.89821	89.5137	3.33778e-06	0.000839927	protein_coding	ETV7	UP	51513	ETS variant 7 [Source:HGNC Symbol;Acc:HGNC:18160]	6	36354091	36387800	-1
ENSG00000055332	1.63898	7.04628	89.0542	3.36791e-06	0.000839927	protein_coding	EIF2AK2	UP	5610	eukaryotic translation initiation factor 2 alpha kinase 2 [Source:HGNC Symbol;Acc:HGNC:9437]	2	37099210	37157065	-1
ENSG00000163840	1.76363	6.84331	89.1395	3.40001e-06	0.000839927	protein_coding	DTX3L	UP	151636	deltex E3 ubiquitin ligase 3L [Source:HGNC Symbol;Acc:HGNC:30323]	3	122564238	122575203	1
ENSG00000137628	3.59267	5.49218	86.7349	3.83496e-06	0.000930457	protein_coding	DDX60	UP	55601	DExD/H-box helicase 60 [Source:HGNC Symbol;Acc:HGNC:25942]	4	168216293	168318807	-1
ENSG00000205413	4.83847	2.99077	86.1702	3.94666e-06	0.000940758	protein_coding	SAMD9	UP	54809	sterile alpha motif domain containing 9 [Source:HGNC Symbol;Acc:HGNC:1348]	7	93099513	93118023	-1
ENSG00000134321	6.84768	3.17197	85.3622	4.11341e-06	0.000963601	protein_coding	RSAD2	UP	91543	radical S-adenosyl methionine domain containing 2 [Source:HGNC Symbol;Acc:HGNC:30908]	2	6865806	6898239	1
ENSG00000106785	3.65776	4.91969	84.0157	4.41057e-06	0.0010157	protein_coding	TRIM14	UP	9830	tripartite motif containing 14 [Source:HGNC Symbol;Acc:HGNC:16283]	9	98069275	98119212	-1
ENSG00000138642	2.85804	5.20272	83.0235	4.64621e-06	0.00105213	protein_coding	HERC6	UP	55008	HECT and RLD domain containing E3 ubiquitin protein ligase family member 6 [Source:HGNC Symbol;Acc:HGNC:26072]	4	88378739	88443111	1
ENSG00000168062	5.56978	3.028	80.311	5.37242e-06	0.00119664	protein_coding	BATF2	UP	116071	basic leucine zipper ATF-like transcription factor 2 [Source:HGNC Symbol;Acc:HGNC:25163]	11	64987943	64997045	-1
ENSG00000008441	1.7856	2.11498	78.2907	5.55878e-06	0.00121818	protein_coding	NFIX	UP	4784	nuclear factor I X [Source:HGNC Symbol;Acc:HGNC:7788]	19	12995608	13098796	1
ENSG00000185404	0.974977	4.16888	77.4505	5.82874e-06	0.00125707	protein_coding	SP140L	UP	93349	SP140 nuclear body protein like [Source:HGNC Symbol;Acc:HGNC:25105]	2	230327184	230403732	1
ENSG00000138496	1.87345	5.80204	77.2801	6.35269e-06	0.00134866	protein_coding	PARP9	UP	83666	poly(ADP-ribose) polymerase family member 9 [Source:HGNC Symbol;Acc:HGNC:24118]	3	122527924	122564577	-1
ENSG00000156587	3.24964	5.97332	74.1478	7.60199e-06	0.00158905	protein_coding	UBE2L6	UP	9246	ubiquitin conjugating enzyme E2 L6 [Source:HGNC Symbol;Acc:HGNC:12490]	11	57551656	57568284	-1
ENSG00000138035	1.92082	5.07563	72.651	8.30298e-06	0.00170928	protein_coding	PNPT1	UP	87178	polyribonucleotide nucleotidyltransferase 1 [Source:HGNC Symbol;Acc:HGNC:23166]	2	55634265	55693910	-1
ENSG00000132274	2.25193	6.58884	72.2978	8.47959e-06	0.00171958	protein_coding	TRIM22	UP	10346	tripartite motif containing 22 [Source:HGNC Symbol;Acc:HGNC:16379]	11	5689689	5737089	1
ENSG00000206337	4.93748	1.2798	67.3616	1.14944e-05	0.00226341	sense_overlapping	HCP5	UP	10866	HLA complex P5 (non-protein coding) [Source:HGNC Symbol;Acc:HGNC:21659]	6	31400702	31477506	1
ENSG00000175832	1.13178	3.99719	64.6276	1.28106e-05	0.00248653	protein_coding	ETV4	UP	2118	ETS variant 4 [Source:HGNC Symbol;Acc:HGNC:3493]	17	43527844	43579620	-1
ENSG00000086061	0.674241	7.74889	63.2681	1.40371e-05	0.00268622	protein_coding	DNAJA1	UP	3301	DnaJ heat shock protein family (Hsp40) member A1 [Source:HGNC Symbol;Acc:HGNC:5229]	9	33025211	33039907	1
ENSG00000140464	1.57075	6.46548	63.8738	1.44249e-05	0.0027221	protein_coding	PML	UP	5371	promyelocytic leukemia [Source:HGNC Symbol;Acc:HGNC:9113]	15	73994673	74047812	1
ENSG00000110057	1.24334	5.39312	62.6191	1.50937e-05	0.00280929	protein_coding	UNC93B1	UP	81622	unc-93 homolog B1, TLR signaling regulator [Source:HGNC Symbol;Acc:HGNC:13481]	11	67991104	68004982	-1
ENSG00000165271	0.781012	6.27474	59.5385	1.82049e-05	0.00325461	protein_coding	NOL6	UP	65083	nucleolar protein 6 [Source:HGNC Symbol;Acc:HGNC:19910]	9	33461441	33473930	-1
ENSG00000273604	1.15987	2.96739	58.5398	1.95646e-05	0.00345227	protein_coding	EPOP	UP	100170841	elongin BC and polycomb repressive complex 2 associated protein [Source:HGNC Symbol;Acc:HGNC:34493]	17	38671703	38675421	-1
ENSG00000185885	3.31676	8.11792	59.1683	1.99511e-05	0.00347532	protein_coding	IFITM1	UP	8519	interferon induced transmembrane protein 1 [Source:HGNC Symbol;Acc:HGNC:5412]	11	313506	315272	1
ENSG00000173193	2.03348	7.43205	58.9002	2.03368e-05	0.00349768	protein_coding	PARP14	UP	54625	poly(ADP-ribose) polymerase family member 14 [Source:HGNC Symbol;Acc:HGNC:29232]	3	122680618	122730840	1
ENSG00000181381	2.39956	5.831	55.5059	2.60935e-05	0.00427148	protein_coding	DDX60L	UP	91351	DExD/H-box 60 like [Source:HGNC Symbol;Acc:HGNC:26429]	4	168356735	168537786	-1
ENSG00000168394	2.24577	6.6628	55.1237	2.68585e-05	0.00434436	protein_coding	TAP1	UP	6890	transporter 1, ATP binding cassette subfamily B member [Source:HGNC Symbol;Acc:HGNC:43]	6	32845209	32853978	-1
ENSG00000204264	2.00219	5.01887	54.5012	2.81629e-05	0.00448492	protein_coding	PSMB8	UP	5696	proteasome subunit beta 8 [Source:HGNC Symbol;Acc:HGNC:9545]	6	32840717	32844703	-1
ENSG00000180628	1.09935	4.02077	53.607	2.83877e-05	0.00448492	protein_coding	PCGF5	UP	84333	polycomb group ring finger 5 [Source:HGNC Symbol;Acc:HGNC:28264]	10	91163012	91284331	1
ENSG00000160710	0.847997	8.66389	52.8536	3.01261e-05	0.00466296	protein_coding	ADAR	UP	103	adenosine deaminase, RNA specific [Source:HGNC Symbol;Acc:HGNC:225]	1	154582062	154627999	-1
ENSG00000166411	0.934422	4.54553	52.076	3.20566e-05	0.00483948	protein_coding	IDH3A	UP	3419	isocitrate dehydrogenase 3 (NAD(+)) alpha [Source:HGNC Symbol;Acc:HGNC:5384]	15	78131498	78171949	1
ENSG00000165806	0.743615	4.57083	51.7818	3.28255e-05	0.004883	protein_coding	CASP7	UP	840	caspase 7 [Source:HGNC Symbol;Acc:HGNC:1508]	10	113679162	113730907	1
ENSG00000204642	5.49889	3.81419	52.3145	3.33944e-05	0.004883	protein_coding	HLA-F	UP	3134	major histocompatibility complex, class I, F [Source:HGNC Symbol;Acc:HGNC:4963]	6	29722775	29738528	1
ENSG00000196116	1.1743	5.10817	51.7563	3.37275e-05	0.004883	protein_coding	TDRD7	UP	23424	tudor domain containing 7 [Source:HGNC Symbol;Acc:HGNC:30831]	9	97411950	97496125	1
ENSG00000025708	1.6685	5.9281	50.6357	3.82216e-05	0.00546292	protein_coding	TYMP	UP	1890	thymidine phosphorylase [Source:HGNC Symbol;Acc:HGNC:3148]	22	50525752	50530056	-1
ENSG00000240065	3.98914	2.77388	50.513	3.86062e-05	0.00546292	protein_coding	PSMB9	UP	5698	proteasome subunit beta 9 [Source:HGNC Symbol;Acc:HGNC:9546]	6	32844136	32859585	1
ENSG00000214160	0.591864	5.49066	48.0812	4.46858e-05	0.00607146	protein_coding	ALG3	UP	10195	ALG3, alpha-1,3- mannosyltransferase [Source:HGNC Symbol;Acc:HGNC:23056]	3	184242301	184249548	-1
ENSG00000133316	0.808338	4.96605	47.3607	4.75624e-05	0.00620583	protein_coding	WDR74	UP	54663	WD repeat domain 74 [Source:HGNC Symbol;Acc:HGNC:25529]	11	62832342	62841809	-1
ENSG00000145632	0.93544	8.52785	47.3789	4.79835e-05	0.00620583	protein_coding	PLK2	UP	10769	polo like kinase 2 [Source:HGNC Symbol;Acc:HGNC:19699]	5	58453982	58460260	-1
ENSG00000044574	0.56528	9.90294	46.849	4.97412e-05	0.00620583	protein_coding	HSPA5	UP	3309	heat shock protein family A (Hsp70) member 5 [Source:HGNC Symbol;Acc:HGNC:5238]	9	125234853	125241330	-1
ENSG00000189060	1.10412	8.16026	45.4805	5.87036e-05	0.00699628	protein_coding	H1F0	UP	3005	H1 histone family member 0 [Source:HGNC Symbol;Acc:HGNC:4714]	22	37805093	37807436	1
ENSG00000172183	3.19999	4.59924	45.5037	5.92164e-05	0.00699628	protein_coding	ISG20	UP	3669	interferon stimulated exonuclease gene 20 [Source:HGNC Symbol;Acc:HGNC:6130]	15	88636153	88656483	1
ENSG00000120899	1.10101	6.58561	44.5785	6.37813e-05	0.00740681	protein_coding	PTK2B	UP	2185	protein tyrosine kinase 2 beta [Source:HGNC Symbol;Acc:HGNC:9612]	8	27311482	27459391	1
ENSG00000130054	1.67373	0.0831417	43.7859	6.56242e-05	0.00755624	protein_coding	FAM155B	UP	27112	family with sequence similarity 155 member B [Source:HGNC Symbol;Acc:HGNC:30701]	X	69505241	69532508	1
ENSG00000100911	0.802981	6.64857	43.43	6.78421e-05	0.00768142	protein_coding	PSME2	UP	5721	proteasome activator subunit 2 [Source:HGNC Symbol;Acc:HGNC:9569]	14	24143362	24147570	-1
ENSG00000090520	0.607712	6.66216	43.022	7.04973e-05	0.00781939	protein_coding	DNAJB11	UP	51726	DnaJ heat shock protein family (Hsp40) member B11 [Source:HGNC Symbol;Acc:HGNC:14889]	3	186567403	186585800	1
ENSG00000136147	0.851638	3.52212	42.3766	7.49574e-05	0.00814757	protein_coding	PHF11	UP	51131	PHD finger protein 11 [Source:HGNC Symbol;Acc:HGNC:17024]	13	49495610	49528987	1
ENSG00000183486	4.4461	2.71526	42.5371	7.77605e-05	0.00831915	protein_coding	MX2	UP	4600	MX dynamin like GTPase 2 [Source:HGNC Symbol;Acc:HGNC:7533]	21	41361943	41409390	1
ENSG00000160932	1.03131	9.41408	41.1639	8.74407e-05	0.00906914	protein_coding	LY6E	UP	4061	lymphocyte antigen 6 family member E [Source:HGNC Symbol;Acc:HGNC:6727]	8	143017982	143023832	1
ENSG00000123609	1.59819	4.37921	40.3722	9.58352e-05	0.00973114	protein_coding	NMI	UP	9111	N-myc and STAT interactor [Source:HGNC Symbol;Acc:HGNC:7854]	2	151270465	151290057	-1
ENSG00000204261	2.62376	0.608797	40.2735	9.59721e-05	0.00973114	lincRNA	PSMB8-AS1	UP	NA	PSMB8 antisense RNA 1 (head to head) [Source:HGNC Symbol;Acc:HGNC:39758]	6	32844086	32846495	1
ENSG00000183044	1.12272	4.8178	39.3598	0.000103044	0.0102514	protein_coding	ABAT	UP	18	4-aminobutyrate aminotransferase [Source:HGNC Symbol;Acc:HGNC:23]	16	8674565	8784575	1
ENSG00000128284	2.79611	0.397395	39.1127	0.000108691	0.0106814	protein_coding	APOL3	UP	80833	apolipoprotein L3 [Source:HGNC Symbol;Acc:HGNC:14868]	22	36140330	36166177	-1
ENSG00000196684	3.32676	1.63486	37.966	0.000122249	0.0117801	protein_coding	HSH2D	UP	84941	hematopoietic SH2 domain containing [Source:HGNC Symbol;Acc:HGNC:24920]	19	16134028	16158575	1
ENSG00000141574	1.93066	2.08605	37.4199	0.000125928	0.0118445	protein_coding	SECTM1	UP	6398	secreted and transmembrane 1 [Source:HGNC Symbol;Acc:HGNC:10707]	17	82321024	82334074	-1
ENSG00000116514	0.819259	4.83926	36.8351	0.000131374	0.011869	protein_coding	RNF19B	UP	127544	ring finger protein 19B [Source:HGNC Symbol;Acc:HGNC:26886]	1	32936445	32964685	-1
ENSG00000052749	0.721152	5.76979	36.7592	0.000132449	0.011869	protein_coding	RRP12	UP	23223	ribosomal RNA processing 12 homolog [Source:HGNC Symbol;Acc:HGNC:29100]	10	97356358	97426076	-1
ENSG00000128335	1.10232	5.22774	37.1137	0.000132607	0.011869	protein_coding	APOL2	UP	23780	apolipoprotein L2 [Source:HGNC Symbol;Acc:HGNC:619]	22	36226203	36239954	-1
ENSG00000221963	1.97761	6.29775	37.1764	0.00013278	0.011869	protein_coding	APOL6	UP	80830	apolipoprotein L6 [Source:HGNC Symbol;Acc:HGNC:14870]	22	35648395	35668409	1
ENSG00000124762	0.616608	9.24462	35.8051	0.000146915	0.0127957	protein_coding	CDKN1A	UP	1026	cyclin dependent kinase inhibitor 1A [Source:HGNC Symbol;Acc:HGNC:1784]	6	36676460	36687339	1
ENSG00000100342	3.60162	2.9831	35.9213	0.000151873	0.0128426	protein_coding	APOL1	UP	8542	apolipoprotein L1 [Source:HGNC Symbol;Acc:HGNC:618]	22	36253010	36267530	1
ENSG00000261534	1.28767	1.1268	35.4942	0.000152033	0.0128426	sense_overlapping	AL596244.1	UP	NA		9	121815674	121819452	-1
ENSG00000185880	1.28684	4.30094	35.7968	0.000152776	0.0128426	protein_coding	TRIM69	UP	140691	tripartite motif containing 69 [Source:HGNC Symbol;Acc:HGNC:17857]	15	44728988	44767829	1
ENSG00000124201	1.27474	6.32046	35.8279	0.00015342	0.0128426	protein_coding	ZNFX1	UP	57169	zinc finger NFX1-type containing 1 [Source:HGNC Symbol;Acc:HGNC:29271]	20	49237946	49278426	-1
ENSG00000101294	0.60413	7.44407	35.3239	0.000154929	0.0128426	protein_coding	HM13	UP	81502	histocompatibility minor 13 [Source:HGNC Symbol;Acc:HGNC:16435]	20	31514428	31577923	1
ENSG00000171552	0.632362	6.90464	35.319	0.000155015	0.0128426	protein_coding	BCL2L1	UP	598	BCL2 like 1 [Source:HGNC Symbol;Acc:HGNC:992]	20	31664452	31723989	-1
ENSG00000188157	0.637621	9.61273	34.5586	0.000168793	0.0136177	protein_coding	AGRN	UP	375790	agrin [Source:HGNC Symbol;Acc:HGNC:329]	1	1020123	1056118	1
ENSG00000104907	0.630956	5.47282	34.255	0.000174705	0.013963	protein_coding	TRMT1	UP	55621	tRNA methyltransferase 1 [Source:HGNC Symbol;Acc:HGNC:25980]	19	13104902	13117567	-1
ENSG00000112308	0.679792	7.5222	34.1354	0.000177101	0.0140718	protein_coding	C6orf62	UP	81688	chromosome 6 open reading frame 62 [Source:HGNC Symbol;Acc:HGNC:20998]	6	24704861	24720836	-1
ENSG00000148843	0.548192	6.56946	33.8622	0.000182727	0.0141261	protein_coding	PDCD11	UP	22984	programmed cell death 11 [Source:HGNC Symbol;Acc:HGNC:13408]	10	103396648	103446292	1
ENSG00000142207	0.443929	5.60124	33.85	0.000182983	0.0141261	protein_coding	URB1	UP	9875	URB1 ribosome biogenesis 1 homolog (S. cerevisiae) [Source:HGNC Symbol;Acc:HGNC:17344]	21	32311018	32393026	-1
ENSG00000188191	0.646826	4.35298	33.7402	0.000185309	0.0142248	protein_coding	PRKAR1B	UP	5575	protein kinase cAMP-dependent type I regulatory subunit beta [Source:HGNC Symbol;Acc:HGNC:9390]	7	549197	727650	-1
ENSG00000103423	0.467543	5.95352	33.6599	0.00018703	0.0142508	protein_coding	DNAJA3	UP	9093	DnaJ heat shock protein family (Hsp40) member A3 [Source:HGNC Symbol;Acc:HGNC:11808]	16	4425805	4456775	1
ENSG00000120254	0.668752	6.79927	33.5787	0.000188794	0.0142508	protein_coding	MTHFD1L	UP	25902	methylenetetrahydrofolate dehydrogenase (NADP+ dependent) 1 like [Source:HGNC Symbol;Acc:HGNC:21055]	6	150865549	151101887	1
ENSG00000174564	1.18924	1.75781	33.4006	0.000192729	0.014388	protein_coding	IL20RB	UP	53833	interleukin 20 receptor subunit beta [Source:HGNC Symbol;Acc:HGNC:6004]	3	136946230	137011085	1
ENSG00000120526	0.984482	4.53299	33.2892	0.000197898	0.0146133	protein_coding	NUDCD1	UP	84955	NudC domain containing 1 [Source:HGNC Symbol;Acc:HGNC:24306]	8	109240919	109334385	-1
ENSG00000110435	0.52086	4.86829	33.1222	0.00019908	0.0146211	protein_coding	PDHX	UP	8050	pyruvate dehydrogenase complex component X [Source:HGNC Symbol;Acc:HGNC:21350]	11	34915829	35020591	1
ENSG00000214226	1.09928	1.3881	32.6609	0.00021017	0.0149268	protein_coding	C17orf67	UP	339210	chromosome 17 open reading frame 67 [Source:HGNC Symbol;Acc:HGNC:27900]	17	56791913	56838773	-1
ENSG00000182179	1.97962	4.12793	32.3472	0.000227575	0.0156958	protein_coding	UBA7	UP	7318	ubiquitin like modifier activating enzyme 7 [Source:HGNC Symbol;Acc:HGNC:12471]	3	49805207	49813946	-1
ENSG00000111641	0.641229	6.16069	31.5617	0.000239746	0.0161259	protein_coding	NOP2	UP	4839	NOP2 nucleolar protein [Source:HGNC Symbol;Acc:HGNC:7867]	12	6556863	6568691	-1
ENSG00000130305	0.507347	5.32189	31.2877	0.000247884	0.0164883	protein_coding	NSUN5	UP	55695	NOP2/Sun RNA methyltransferase family member 5 [Source:HGNC Symbol;Acc:HGNC:16385]	7	73302517	73308867	-1
ENSG00000116649	1.03581	6.31218	31.5996	0.000248774	0.0164883	protein_coding	SRM	UP	6723	spermidine synthase [Source:HGNC Symbol;Acc:HGNC:11296]	1	11054584	11060024	-1
ENSG00000166562	0.850119	4.03339	30.7051	0.000266322	0.017231	protein_coding	SEC11C	UP	90701	SEC11 homolog C, signal peptidase complex subunit [Source:HGNC Symbol;Acc:HGNC:23400]	18	59139477	59158836	1
ENSG00000132109	1.00798	4.9453	30.8076	0.000268386	0.0172823	protein_coding	TRIM21	UP	6737	tripartite motif containing 21 [Source:HGNC Symbol;Acc:HGNC:11312]	11	4384897	4393696	-1
ENSG00000130487	2.57072	3.33717	30.9323	0.000269742	0.0172876	protein_coding	KLHDC7B	UP	113730	kelch domain containing 7B [Source:HGNC Symbol;Acc:HGNC:25145]	22	50548033	50551022	1
ENSG00000132382	0.725895	6.64891	30.5006	0.000273948	0.0174748	protein_coding	MYBBP1A	UP	10514	MYB binding protein 1a [Source:HGNC Symbol;Acc:HGNC:7546]	17	4538897	4555631	-1
ENSG00000116698	0.416276	6.78045	30.3638	0.000277892	0.0174894	protein_coding	SMG7	UP	9887	SMG7, nonsense mediated mRNA decay factor [Source:HGNC Symbol;Acc:HGNC:16792]	1	183472216	183598246	1
ENSG00000136048	0.795034	5.67589	30.4359	0.000279068	0.0174894	protein_coding	DRAM1	UP	55332	DNA damage regulated autophagy modulator 1 [Source:HGNC Symbol;Acc:HGNC:25645]	12	101877351	102012130	1
ENSG00000276045	0.817925	4.85014	30.3227	0.000279325	0.0174894	protein_coding	ORAI1	UP	84876	ORAI calcium release-activated calcium modulator 1 [Source:HGNC Symbol;Acc:HGNC:25896]	12	121626550	121642677	1
ENSG00000132768	0.681141	5.07111	30.1273	0.000286267	0.0177355	protein_coding	DPH2	UP	1802	DPH2 homolog [Source:HGNC Symbol;Acc:HGNC:3004]	1	43970000	43973369	1
ENSG00000136514	3.47539	0.998681	30.402	0.000287942	0.0177355	protein_coding	RTP4	UP	64108	receptor transporter protein 4 [Source:HGNC Symbol;Acc:HGNC:23992]	3	187368332	187372076	1
ENSG00000168310	0.921781	3.79931	29.8733	0.000295602	0.0180737	protein_coding	IRF2	UP	3660	interferon regulatory factor 2 [Source:HGNC Symbol;Acc:HGNC:6117]	4	184387713	184474580	-1
ENSG00000186470	1.26045	3.63945	29.899	0.000302919	0.0183739	protein_coding	BTN3A2	UP	11118	butyrophilin subfamily 3 member A2 [Source:HGNC Symbol;Acc:HGNC:1139]	6	26365159	26378320	1
ENSG00000261373	1.5259	2.09166	29.5913	0.000309079	0.0184571	antisense	VPS9D1-AS1	UP	NA	VPS9D1 antisense RNA 1 [Source:HGNC Symbol;Acc:HGNC:48915]	16	89711856	89718165	1
ENSG00000079385	1.91582	4.01998	29.7653	0.00031179	0.0184571	protein_coding	CEACAM1	UP	634	carcinoembryonic antigen related cell adhesion molecule 1 [Source:HGNC Symbol;Acc:HGNC:1814]	19	42507304	42561234	-1
ENSG00000204394	0.656646	7.3728	29.4388	0.000312437	0.0184571	protein_coding	VARS	UP	7407	valyl-tRNA synthetase [Source:HGNC Symbol;Acc:HGNC:12651]	6	31777518	31795953	-1
ENSG00000159166	0.642632	6.12833	29.4387	0.000312441	0.0184571	protein_coding	LAD1	UP	3898	ladinin 1 [Source:HGNC Symbol;Acc:HGNC:6472]	1	201373244	201399915	-1
ENSG00000134716	2.27012	-0.452324	29.3878	0.000319596	0.0187171	protein_coding	CYP2J2	UP	1573	cytochrome P450 family 2 subfamily J member 2 [Source:HGNC Symbol;Acc:HGNC:2634]	1	59893308	59926790	-1
ENSG00000184178	0.738257	3.57937	29.1434	0.000324541	0.0188198	protein_coding	SCFD2	UP	152579	sec1 family domain containing 2 [Source:HGNC Symbol;Acc:HGNC:30676]	4	52872982	53366075	-1
ENSG00000139318	0.727219	4.13181	29.0227	0.000329651	0.0189787	protein_coding	DUSP6	UP	1848	dual specificity phosphatase 6 [Source:HGNC Symbol;Acc:HGNC:3072]	12	89347232	89353271	-1
ENSG00000134470	1.28301	2.85595	28.6464	0.0003497	0.0195993	protein_coding	IL15RA	UP	3601	interleukin 15 receptor subunit alpha [Source:HGNC Symbol;Acc:HGNC:5978]	10	5943639	5978187	-1
ENSG00000143106	0.463838	6.39589	28.5628	0.000350029	0.0195993	protein_coding	PSMA5	UP	5686	proteasome subunit alpha 5 [Source:HGNC Symbol;Acc:HGNC:9534]	1	109399031	109426427	-1
ENSG00000006652	0.614324	5.94225	28.4654	0.000354539	0.0195993	protein_coding	IFRD1	UP	3475	interferon related developmental regulator 1 [Source:HGNC Symbol;Acc:HGNC:5456]	7	112422968	112481017	1
ENSG00000177542	0.506927	5.03698	28.4128	0.000357002	0.0195993	protein_coding	SLC25A22	UP	79751	solute carrier family 25 member 22 [Source:HGNC Symbol;Acc:HGNC:19954]	11	790475	798333	-1
ENSG00000086065	0.435822	5.88914	28.2733	0.000363638	0.0195993	protein_coding	CHMP5	UP	51510	charged multivesicular body protein 5 [Source:HGNC Symbol;Acc:HGNC:26942]	9	33264879	33282069	1
ENSG00000255248	1.72601	1.29682	28.2341	0.000371398	0.0195993	processed_transcript	MIR100HG	UP	NA	mir-100-let-7a-2-mir-125b-1 cluster host gene [Source:HGNC Symbol;Acc:HGNC:39522]	11	122028327	122556721	-1
ENSG00000284753	0.840293	3.38514	28.099	0.000372138	0.0195993	protein_coding	EEF1AKMT4	UP	110599564	EEF1A lysine methyltransferase 4 [Source:HGNC Symbol;Acc:HGNC:53611]	3	184249650	184259585	1
ENSG00000179862	0.876143	2.4878	28.0395	0.000375096	0.0195993	protein_coding	CITED4	UP	163732	Cbp/p300 interacting transactivator with Glu/Asp rich carboxy-terminal domain 4 [Source:HGNC Symbol;Acc:HGNC:18696]	1	40861051	40862366	-1
ENSG00000125912	0.742628	7.20564	28.0608	0.000377736	0.0195993	protein_coding	NCLN	UP	56926	nicalin [Source:HGNC Symbol;Acc:HGNC:26923]	19	3185563	3209575	1
ENSG00000076067	0.426774	6.51529	27.88	0.00038316	0.0196453	protein_coding	RBMS2	UP	5939	RNA binding motif single stranded interacting protein 2 [Source:HGNC Symbol;Acc:HGNC:9909]	12	56521929	56596196	1
ENSG00000151576	0.59389	4.44686	27.815	0.00038651	0.0197425	protein_coding	QTRT2	UP	79691	queuine tRNA-ribosyltransferase accessory subunit 2 [Source:HGNC Symbol;Acc:HGNC:25771]	3	114005833	114088422	1
ENSG00000160688	0.436655	5.16007	27.6978	0.000392632	0.0199055	protein_coding	FLAD1	UP	80308	flavin adenine dinucleotide synthetase 1 [Source:HGNC Symbol;Acc:HGNC:24671]	1	154983338	154993111	1
ENSG00000247317	1.50254	0.400356	27.6371	0.00039585	0.0199941	lincRNA	LY6E-DT	UP	NA	LY6E divergent transcript [Source:HGNC Symbol;Acc:HGNC:53728]	8	142981738	143018437	-1
ENSG00000182197	0.636257	6.83821	27.5586	0.000400061	0.020132	protein_coding	EXT1	UP	2131	exostosin glycosyltransferase 1 [Source:HGNC Symbol;Acc:HGNC:3512]	8	117794490	118111853	-1
ENSG00000155629	2.71255	0.190251	27.4923	0.000418912	0.0207728	protein_coding	PIK3AP1	UP	118788	phosphoinositide-3-kinase adaptor protein 1 [Source:HGNC Symbol;Acc:HGNC:30034]	10	96593312	96720514	-1
ENSG00000163565	1.74151	6.83243	27.4234	0.000422802	0.0208138	protein_coding	IFI16	UP	3428	interferon gamma inducible protein 16 [Source:HGNC Symbol;Acc:HGNC:5395]	1	158999968	159055155	1
ENSG00000204644	1.5481	0.817714	26.9403	0.00043517	0.0209325	protein_coding	ZFP57	UP	346171	ZFP57 zinc finger protein [Source:HGNC Symbol;Acc:HGNC:18791]	6	29672392	29681110	-1
ENSG00000065526	0.521831	6.81959	26.7406	0.000447297	0.0210145	protein_coding	SPEN	UP	23013	spen family transcriptional repressor [Source:HGNC Symbol;Acc:HGNC:17575]	1	15847864	15940460	1
ENSG00000266028	0.77172	6.6499	26.4899	0.000470148	0.0215807	protein_coding	SRGAP2	UP	23380	SLIT-ROBO Rho GTPase activating protein 2 [Source:HGNC Symbol;Acc:HGNC:19751]	1	206203345	206464443	1
ENSG00000232956	0.756081	3.88922	26.1796	0.000483612	0.0219028	lincRNA	SNHG15	UP	NA	small nucleolar RNA host gene 15 [Source:HGNC Symbol;Acc:HGNC:27797]	7	44983023	44986961	-1
ENSG00000250264	1.73619	4.26073	26.1768	0.000501327	0.0226296	protein_coding	AL669918.1	UP	NA		6	32813767	32838822	-1
ENSG00000166197	0.660913	7.02371	25.8733	0.000504936	0.0227171	protein_coding	NOLC1	UP	9221	nucleolar and coiled-body phosphoprotein 1 [Source:HGNC Symbol;Acc:HGNC:15608]	10	102152176	102163871	1
ENSG00000103064	0.603568	5.47784	25.8317	0.000507919	0.0227759	protein_coding	SLC7A6	UP	9057	solute carrier family 7 member 6 [Source:HGNC Symbol;Acc:HGNC:11064]	16	68264516	68301823	1
ENSG00000103194	0.395275	6.55284	25.6726	0.000519526	0.0229585	protein_coding	USP10	UP	9100	ubiquitin specific peptidase 10 [Source:HGNC Symbol;Acc:HGNC:12608]	16	84699978	84779922	1
ENSG00000049656	0.412139	6.91171	25.6614	0.000520354	0.0229585	protein_coding	CLPTM1L	UP	81037	CLPTM1 like [Source:HGNC Symbol;Acc:HGNC:24308]	5	1317744	1345099	-1
ENSG00000236393	2.37128	0.970126	25.9089	0.00052044	0.0229585	lincRNA	AC091806.1	UP	NA		X	40262917	40287720	1
ENSG00000159403	2.08134	2.21266	25.7651	0.00053106	0.022961	protein_coding	C1R	UP	715	complement C1r [Source:HGNC Symbol;Acc:HGNC:1246]	12	7080209	7092607	-1
ENSG00000111912	1.33403	6.50606	25.5749	0.00054551	0.023007	protein_coding	NCOA7	UP	135112	nuclear receptor coactivator 7 [Source:HGNC Symbol;Acc:HGNC:21081]	6	125781161	125932030	1
ENSG00000167522	0.487829	8.71355	25.3132	0.00054694	0.023007	protein_coding	ANKRD11	UP	29123	ankyrin repeat domain 11 [Source:HGNC Symbol;Acc:HGNC:21316]	16	89267619	89490561	-1
ENSG00000172936	0.898986	6.66284	25.3178	0.000565812	0.0233669	protein_coding	MYD88	UP	4615	myeloid differentiation primary response 88 [Source:HGNC Symbol;Acc:HGNC:7562]	3	38138478	38143022	1
ENSG00000103326	0.575181	6.27296	24.8906	0.000581445	0.0238674	protein_coding	CAPN15	UP	6650	calpain 15 [Source:HGNC Symbol;Acc:HGNC:11182]	16	527717	554636	1
ENSG00000004478	0.568186	7.4857	24.6796	0.000599655	0.0243486	protein_coding	FKBP4	UP	2288	FK506 binding protein 4 [Source:HGNC Symbol;Acc:HGNC:3720]	12	2794953	2805423	1
ENSG00000196449	0.843328	5.05967	24.751	0.000601978	0.0243486	protein_coding	YRDC	UP	79693	yrdC N6-threonylcarbamoyltransferase domain containing [Source:HGNC Symbol;Acc:HGNC:28905]	1	37802944	37808185	-1
ENSG00000277957	1.34159	0.042775	24.5814	0.000608359	0.0244549	protein_coding	SENP3-EIF4A1	UP	NA	SENP3-EIF4A1 readthrough (NMD candidate) [Source:HGNC Symbol;Acc:HGNC:49182]	17	7563287	7578715	1
ENSG00000177192	0.695857	4.67165	24.5521	0.000610987	0.0244818	protein_coding	PUS1	UP	80324	pseudouridylate synthase 1 [Source:HGNC Symbol;Acc:HGNC:15508]	12	131929200	131945896	1
ENSG00000164211	1.16094	5.22226	24.7277	0.000615968	0.0244818	protein_coding	STARD4	UP	134429	StAR related lipid transfer domain containing 4 [Source:HGNC Symbol;Acc:HGNC:18058]	5	111496033	111512590	-1
ENSG00000149428	0.582524	8.35402	24.4415	0.00062103	0.0245289	protein_coding	HYOU1	UP	10525	hypoxia up-regulated 1 [Source:HGNC Symbol;Acc:HGNC:16931]	11	119044189	119057202	-1
ENSG00000115946	0.657377	4.80467	24.2379	0.000640052	0.0247089	protein_coding	PNO1	UP	56902	partner of NOB1 homolog [Source:HGNC Symbol;Acc:HGNC:32790]	2	68157844	68176238	1
ENSG00000123992	0.461895	5.97877	24.1065	0.000652694	0.0247089	protein_coding	DNPEP	UP	23549	aspartyl aminopeptidase [Source:HGNC Symbol;Acc:HGNC:2981]	2	219373527	219400022	-1
ENSG00000134684	0.674887	7.60114	24.1011	0.000657237	0.0247089	protein_coding	YARS	UP	8565	tyrosyl-tRNA synthetase [Source:HGNC Symbol;Acc:HGNC:12840]	1	32775237	32818153	-1
ENSG00000113645	0.91968	7.39829	24.2437	0.000661154	0.0247089	protein_coding	WWC1	UP	23286	WW and C2 domain containing 1 [Source:HGNC Symbol;Acc:HGNC:29435]	5	168291651	168472303	1
ENSG00000168502	0.814945	6.20385	24.1604	0.000665596	0.0247089	protein_coding	MTCL1	UP	23255	microtubule crosslinking factor 1 [Source:HGNC Symbol;Acc:HGNC:29121]	18	8705661	8832778	1
ENSG00000065060	0.690724	5.50324	23.9516	0.000671261	0.0247166	protein_coding	UHRF1BP1	UP	54887	UHRF1 binding protein 1 [Source:HGNC Symbol;Acc:HGNC:21216]	6	34792015	34883138	1
ENSG00000117395	0.696007	6.32758	23.9478	0.000677265	0.0248703	protein_coding	EBNA1BP2	UP	10969	EBNA1 binding protein 2 [Source:HGNC Symbol;Acc:HGNC:15531]	1	43164175	43270936	-1
ENSG00000128228	0.720768	4.98564	23.7874	0.000686237	0.0250659	protein_coding	SDF2L1	UP	23753	stromal cell derived factor 2 like 1 [Source:HGNC Symbol;Acc:HGNC:10676]	22	21642261	21644298	1
ENSG00000221955	0.587395	3.54177	23.6923	0.000694568	0.0251346	protein_coding	SLC12A8	UP	84561	solute carrier family 12 member 8 [Source:HGNC Symbol;Acc:HGNC:15595]	3	125082636	125212864	-1
ENSG00000160193	0.737909	3.84367	23.6653	0.000697414	0.0251346	protein_coding	WDR4	UP	10785	WD repeat domain 4 [Source:HGNC Symbol;Acc:HGNC:12756]	21	42843094	42879568	-1
ENSG00000139278	1.02905	5.94878	23.8018	0.000705955	0.0252416	protein_coding	GLIPR1	UP	11010	GLI pathogenesis related 1 [Source:HGNC Symbol;Acc:HGNC:17001]	12	75480680	75503853	1
ENSG00000142002	0.421158	6.55777	23.5582	0.000708826	0.0252777	protein_coding	DPP9	UP	91039	dipeptidyl peptidase 9 [Source:HGNC Symbol;Acc:HGNC:18648]	19	4675224	4724673	-1
ENSG00000073008	0.808541	5.94801	23.7091	0.000711884	0.0253203	protein_coding	PVR	UP	5817	poliovirus receptor [Source:HGNC Symbol;Acc:HGNC:9705]	19	44643798	44663583	1
ENSG00000113013	0.636146	7.94031	23.4243	0.000724874	0.0256805	protein_coding	HSPA9	UP	3313	heat shock protein family A (Hsp70) member 9 [Source:HGNC Symbol;Acc:HGNC:5244]	5	138554882	138575444	-1
ENSG00000254996	0.687332	4.73887	23.3856	0.000727681	0.0256805	protein_coding	ANKHD1-EIF4EBP3	UP	404734	ANKHD1-EIF4EBP3 readthrough [Source:HGNC Symbol;Acc:HGNC:33530]	5	140401908	140549569	1
ENSG00000172115	0.861732	6.38279	23.5522	0.000732885	0.0257305	protein_coding	CYCS	UP	54205	cytochrome c, somatic [Source:HGNC Symbol;Acc:HGNC:19986]	7	25120091	25125361	-1
ENSG00000048162	0.699947	4.40942	23.2673	0.000740964	0.0258141	protein_coding	NOP16	UP	51491	NOP16 nucleolar protein [Source:HGNC Symbol;Acc:HGNC:26934]	5	176383938	176388975	-1
ENSG00000120685	0.532745	5.95141	23.0974	0.00076055	0.026161	protein_coding	PROSER1	UP	80209	proline and serine rich 1 [Source:HGNC Symbol;Acc:HGNC:20291]	13	39009866	39038076	-1
ENSG00000006695	0.397432	4.18335	23.0333	0.000768104	0.0263499	protein_coding	COX10	UP	1352	COX10, heme A:farnesyltransferase cytochrome c oxidase assembly factor [Source:HGNC Symbol;Acc:HGNC:2260]	17	14069496	14208677	1
ENSG00000114767	0.738144	4.59857	22.9667	0.000776043	0.0263999	protein_coding	RRP9	UP	9136	ribosomal RNA processing 9, U3 small nucleolar RNA binding protein [Source:HGNC Symbol;Acc:HGNC:16829]	3	51933430	51941941	-1
ENSG00000137955	0.796363	5.749	23.1288	0.000777212	0.0263999	protein_coding	RABGGTB	UP	5876	Rab geranylgeranyltransferase subunit beta [Source:HGNC Symbol;Acc:HGNC:9796]	1	75786197	75795079	1
ENSG00000179115	0.495058	6.27758	22.8951	0.000784695	0.0264335	protein_coding	FARSA	UP	2193	phenylalanyl-tRNA synthetase subunit alpha [Source:HGNC Symbol;Acc:HGNC:3592]	19	12922479	12934037	-1
ENSG00000101850	0.686729	4.18322	22.8659	0.000788249	0.0264335	protein_coding	GPR143	UP	4935	G protein-coupled receptor 143 [Source:HGNC Symbol;Acc:HGNC:20145]	X	9725346	9786297	-1
ENSG00000101310	0.510368	6.0582	22.6672	0.000813004	0.0270742	protein_coding	SEC23B	UP	10483	Sec23 homolog B, coat complex II component [Source:HGNC Symbol;Acc:HGNC:10702]	20	18507482	18561415	1
ENSG00000196497	0.557193	5.6055	22.5286	0.000830824	0.0273681	protein_coding	IPO4	UP	79711	importin 4 [Source:HGNC Symbol;Acc:HGNC:19426]	14	24180219	24188964	-1
ENSG00000249859	0.973454	2.62957	22.5063	0.00083374	0.0273681	lincRNA	PVT1	UP	NA	Pvt1 oncogene (non-protein coding) [Source:HGNC Symbol;Acc:HGNC:9709]	8	127794533	128101253	1
ENSG00000197536	1.22731	1.84332	22.5042	0.000834017	0.0273681	processed_transcript	C5orf56	UP	NA	chromosome 5 open reading frame 56 [Source:HGNC Symbol;Acc:HGNC:33838]	5	132410636	132488702	1
ENSG00000151718	0.444757	5.50683	22.47	0.000838503	0.0273681	protein_coding	WWC2	UP	80014	WW and C2 domain containing 2 [Source:HGNC Symbol;Acc:HGNC:24148]	4	183099293	183320777	1
ENSG00000164308	1.93901	2.55611	22.6109	0.000846277	0.0275001	protein_coding	ERAP2	UP	64167	endoplasmic reticulum aminopeptidase 2 [Source:HGNC Symbol;Acc:HGNC:29499]	5	96875939	96919716	1
ENSG00000175792	0.484505	5.50397	22.3635	0.000852669	0.0275001	protein_coding	RUVBL1	UP	8607	RuvB like AAA ATPase 1 [Source:HGNC Symbol;Acc:HGNC:10474]	3	128064778	128153914	-1
ENSG00000179242	1.70732	4.06376	22.56	0.000852995	0.0275001	protein_coding	CDH4	UP	1002	cadherin 4 [Source:HGNC Symbol;Acc:HGNC:1763]	20	61252426	61940617	1
ENSG00000076351	0.708923	4.46621	22.3277	0.000857505	0.0275436	protein_coding	SLC46A1	UP	113235	solute carrier family 46 member 1 [Source:HGNC Symbol;Acc:HGNC:30521]	17	28394756	28407197	-1
ENSG00000141582	0.636259	4.4073	22.2148	0.000872947	0.027712	protein_coding	CBX4	UP	8535	chromobox 4 [Source:HGNC Symbol;Acc:HGNC:1554]	17	79833156	79839429	-1
ENSG00000169180	0.448221	7.25167	22.1595	0.000880637	0.0278261	protein_coding	XPO6	UP	23214	exportin 6 [Source:HGNC Symbol;Acc:HGNC:19733]	16	28097979	28211920	-1
ENSG00000186019	1.2817	0.0489261	22.0333	0.000898481	0.0282324	antisense	AC021092.1	UP	NA		19	44105463	44113145	-1
ENSG00000122643	1.09783	3.82193	22.1477	0.000905126	0.0283363	protein_coding	NT5C3A	UP	51251	5'-nucleotidase, cytosolic IIIA [Source:HGNC Symbol;Acc:HGNC:17820]	7	33014113	33062797	-1
ENSG00000135749	0.558138	4.66137	21.9306	0.000913342	0.0283972	protein_coding	PCNX2	UP	80003	pecanex homolog 2 [Source:HGNC Symbol;Acc:HGNC:8736]	1	232983435	233295713	-1
ENSG00000132507	0.614811	8.91995	21.8824	0.000922472	0.0284855	protein_coding	EIF5A	UP	1984	eukaryotic translation initiation factor 5A [Source:HGNC Symbol;Acc:HGNC:3300]	17	7306999	7312463	1
ENSG00000144468	0.441145	4.67832	21.6737	0.000951813	0.0289961	protein_coding	RHBDD1	UP	84236	rhomboid domain containing 1 [Source:HGNC Symbol;Acc:HGNC:23081]	2	226835581	226999215	1
ENSG00000090273	0.461526	7.21897	21.4699	0.000983724	0.0291195	protein_coding	NUDC	UP	10726	nuclear distribution C, dynein complex regulator [Source:HGNC Symbol;Acc:HGNC:8045]	1	26900238	26946862	1
ENSG00000159131	0.425875	6.3339	21.417	0.000992209	0.0292435	protein_coding	GART	UP	2618	phosphoribosylglycinamide formyltransferase, phosphoribosylglycinamide synthetase, phosphoribosylaminoimidazole synthetase [Source:HGNC Symbol;Acc:HGNC:4163]	21	33503931	33543491	-1
ENSG00000237943	0.911688	1.20941	21.417	0.000992215	0.0292435	processed_transcript	PRKCQ-AS1	UP	NA	PRKCQ antisense RNA 1 [Source:HGNC Symbol;Acc:HGNC:44689]	10	6580419	6616452	1
ENSG00000154451	4.66447	0.838603	21.5292	0.00100393	0.029461	protein_coding	GBP5	UP	115362	guanylate binding protein 5 [Source:HGNC Symbol;Acc:HGNC:19895]	1	89258950	89272804	-1
ENSG00000033050	0.469721	6.53167	21.2465	0.00102019	0.0297779	protein_coding	ABCF2	UP	10061	ATP binding cassette subfamily F member 2 [Source:HGNC Symbol;Acc:HGNC:71]	7	151212490	151227230	-1
ENSG00000136997	1.19429	6.39653	21.4227	0.00102131	0.0297779	protein_coding	MYC	UP	4609	MYC proto-oncogene, bHLH transcription factor [Source:HGNC Symbol;Acc:HGNC:7553]	8	127735434	127741434	1
ENSG00000134153	0.336994	5.46744	21.0898	0.00104677	0.0299737	protein_coding	EMC7	UP	56851	ER membrane protein complex subunit 7 [Source:HGNC Symbol;Acc:HGNC:24301]	15	34084017	34101948	-1
ENSG00000234912	0.722409	2.16436	21.0459	0.00105435	0.0299737	processed_transcript	SNHG20	UP	NA	small nucleolar RNA host gene 20 [Source:HGNC Symbol;Acc:HGNC:33099]	17	77086716	77094990	1
ENSG00000270800	0.749355	2.58148	20.9761	0.00106655	0.0299737	protein_coding	RPS10-NUDT3	UP	100529239	RPS10-NUDT3 readthrough [Source:HGNC Symbol;Acc:HGNC:49181]	6	34284887	34426071	-1
ENSG00000148606	0.39688	5.38797	20.9322	0.00107432	0.0299737	protein_coding	POLR3A	UP	11128	RNA polymerase III subunit A [Source:HGNC Symbol;Acc:HGNC:30074]	10	77969251	78029545	-1
ENSG00000078018	1.31212	1.38211	20.919	0.00107899	0.0299737	protein_coding	MAP2	UP	4133	microtubule associated protein 2 [Source:HGNC Symbol;Acc:HGNC:6839]	2	209424058	209734118	1
ENSG00000052802	0.637852	5.90287	20.8867	0.00109232	0.0299737	protein_coding	MSMO1	UP	6307	methylsterol monooxygenase 1 [Source:HGNC Symbol;Acc:HGNC:10545]	4	165327623	165343160	1
ENSG00000185201	0.971289	6.33948	21.0005	0.00109385	0.0299737	protein_coding	IFITM2	UP	10581	interferon induced transmembrane protein 2 [Source:HGNC Symbol;Acc:HGNC:5413]	11	307631	315272	1
ENSG00000142089	1.58361	9.39913	20.9879	0.0010961	0.0299737	protein_coding	IFITM3	UP	10410	interferon induced transmembrane protein 3 [Source:HGNC Symbol;Acc:HGNC:5414]	11	319669	327537	-1
ENSG00000242125	0.854707	5.30728	20.9328	0.00110523	0.0299737	processed_transcript	SNHG3	UP	8420	small nucleolar RNA host gene 3 [Source:HGNC Symbol;Acc:HGNC:10118]	1	28505980	28510892	1
ENSG00000155846	1.66892	0.923961	20.8106	0.00111184	0.0300328	protein_coding	PPARGC1B	UP	133522	PPARG coactivator 1 beta [Source:HGNC Symbol;Acc:HGNC:30022]	5	149730298	149855022	1
ENSG00000148426	0.759443	4.77548	20.7053	0.00112858	0.0303643	protein_coding	PROSER2	UP	254427	proline and serine rich 2 [Source:HGNC Symbol;Acc:HGNC:23728]	10	11823339	11872277	1
ENSG00000144848	0.408765	5.28249	20.5897	0.0011373	0.0303857	protein_coding	ATG3	UP	64422	autophagy related 3 [Source:HGNC Symbol;Acc:HGNC:20962]	3	112532509	112562046	-1
ENSG00000105287	0.604046	6.67075	20.5966	0.0011384	0.0303857	protein_coding	PRKD2	UP	25865	protein kinase D2 [Source:HGNC Symbol;Acc:HGNC:17293]	19	46674275	46717127	-1
ENSG00000137842	0.901981	4.64653	20.693	0.00114503	0.0303857	protein_coding	TMEM62	UP	80021	transmembrane protein 62 [Source:HGNC Symbol;Acc:HGNC:26269]	15	43123279	43185146	1
ENSG00000103042	0.373262	5.48231	20.468	0.00116074	0.0305696	protein_coding	SLC38A7	UP	55238	solute carrier family 38 member 7 [Source:HGNC Symbol;Acc:HGNC:25582]	16	58665109	58685104	-1
ENSG00000124571	0.447318	6.53453	20.451	0.00116407	0.0305696	protein_coding	XPO5	UP	57510	exportin 5 [Source:HGNC Symbol;Acc:HGNC:17675]	6	43522330	43576075	-1
ENSG00000166986	0.510543	8.19884	20.4498	0.0011643	0.0305696	protein_coding	MARS	UP	4141	methionyl-tRNA synthetase [Source:HGNC Symbol;Acc:HGNC:6898]	12	57475445	57517569	1
ENSG00000060491	0.591043	6.76186	20.4496	0.00116546	0.0305696	protein_coding	OGFR	UP	11054	opioid growth factor receptor [Source:HGNC Symbol;Acc:HGNC:15768]	20	62804835	62814000	1
ENSG00000100567	0.487684	6.13312	20.3858	0.00117691	0.0306274	protein_coding	PSMA3	UP	5684	proteasome subunit alpha 3 [Source:HGNC Symbol;Acc:HGNC:9532]	14	58244831	58272012	1
ENSG00000197780	0.766764	4.56683	20.4327	0.0011781	0.0306274	protein_coding	TAF13	UP	6884	TATA-box binding protein associated factor 13 [Source:HGNC Symbol;Acc:HGNC:11546]	1	109062486	109076002	-1
ENSG00000162972	0.457259	3.93877	20.3004	0.00119398	0.0308416	protein_coding	MAIP1	UP	79568	matrix AAA peptidase interacting protein 1 [Source:HGNC Symbol;Acc:HGNC:26198]	2	199955317	200008540	1
ENSG00000136167	0.717661	8.13595	20.3453	0.00120413	0.0309807	protein_coding	LCP1	UP	3936	lymphocyte cytosolic protein 1 [Source:HGNC Symbol;Acc:HGNC:6528]	13	46125920	46211871	-1
ENSG00000138685	2.82423	2.56516	20.3912	0.00120983	0.0310151	protein_coding	FGF2	UP	2247	fibroblast growth factor 2 [Source:HGNC Symbol;Acc:HGNC:3676]	4	122826708	122898236	1
ENSG00000168404	2.78127	1.34832	20.3729	0.00121356	0.0310446	protein_coding	MLKL	UP	197259	mixed lineage kinase domain like pseudokinase [Source:HGNC Symbol;Acc:HGNC:26617]	16	74671855	74700960	-1
ENSG00000196943	0.386878	6.1889	20.1779	0.00121902	0.0310746	protein_coding	NOP9	UP	161424	NOP9 nucleolar protein [Source:HGNC Symbol;Acc:HGNC:19826]	14	24299862	24309124	1
ENSG00000068971	0.638505	4.38682	20.1013	0.001235	0.0313487	protein_coding	PPP2R5B	UP	5526	protein phosphatase 2 regulatory subunit B'beta [Source:HGNC Symbol;Acc:HGNC:9310]	11	64917553	64934473	1
ENSG00000110104	0.834672	5.43972	20.1906	0.00125125	0.0315989	protein_coding	CCDC86	UP	79080	coiled-coil domain containing 86 [Source:HGNC Symbol;Acc:HGNC:28359]	11	60842071	60851081	1
ENSG00000104980	0.418243	5.70756	19.948	0.00126773	0.031752	protein_coding	TIMM44	UP	10469	translocase of inner mitochondrial membrane 44 [Source:HGNC Symbol;Acc:HGNC:17316]	19	7926718	7943920	-1
ENSG00000125630	0.71563	4.11437	19.8681	0.00128522	0.031752	protein_coding	POLR1B	UP	84172	RNA polymerase I subunit B [Source:HGNC Symbol;Acc:HGNC:20454]	2	112541915	112577150	1
ENSG00000167721	0.553616	6.21785	19.8197	0.00129594	0.0318984	protein_coding	TSR1	UP	55720	TSR1, ribosome maturation factor [Source:HGNC Symbol;Acc:HGNC:25542]	17	2322503	2337507	-1
ENSG00000100029	0.49535	6.63338	19.8069	0.00129879	0.0319033	protein_coding	PES1	UP	23481	pescadillo ribosomal biogenesis factor 1 [Source:HGNC Symbol;Acc:HGNC:8848]	22	30576625	30607083	-1
ENSG00000104549	0.7908	5.96161	19.9349	0.00130656	0.031922	protein_coding	SQLE	UP	6713	squalene epoxidase [Source:HGNC Symbol;Acc:HGNC:11279]	8	124998497	125022283	1
ENSG00000156232	0.634253	4.24837	19.763	0.00130864	0.031922	protein_coding	WHAMM	UP	123720	WAS protein homolog associated with actin, golgi membranes and microtubules [Source:HGNC Symbol;Acc:HGNC:30493]	15	82809628	82836108	1
ENSG00000174792	1.98239	3.72124	19.8697	0.00132112	0.0320769	protein_coding	ODAPH	UP	152816	odontogenesis associated phosphoprotein [Source:HGNC Symbol;Acc:HGNC:26300]	4	75556048	75565885	1
ENSG00000171316	0.477472	6.47962	19.6855	0.00132625	0.0321209	protein_coding	CHD7	UP	55636	chromodomain helicase DNA binding protein 7 [Source:HGNC Symbol;Acc:HGNC:20626]	8	60678778	60868028	1
ENSG00000060138	0.615943	8.21691	19.6937	0.0013351	0.0322041	protein_coding	YBX3	UP	8531	Y-box binding protein 3 [Source:HGNC Symbol;Acc:HGNC:2428]	12	10699089	10723312	-1
ENSG00000058600	0.39143	5.38452	19.6069	0.00134439	0.03224	protein_coding	POLR3E	UP	101060521	RNA polymerase III subunit E [Source:HGNC Symbol;Acc:HGNC:30347]	16	22297375	22335103	1
ENSG00000100591	0.44307	6.51003	19.4904	0.00137187	0.0326437	protein_coding	AHSA1	UP	10598	activator of HSP90 ATPase activity 1 [Source:HGNC Symbol;Acc:HGNC:1189]	14	77457870	77469474	1
ENSG00000144802	1.91533	7.2219	19.6352	0.00137516	0.032665	protein_coding	NFKBIZ	UP	64332	NFKB inhibitor zeta [Source:HGNC Symbol;Acc:HGNC:29805]	3	101827991	101861022	1
ENSG00000126562	1.54076	4.3566	19.5695	0.0013908	0.0328057	protein_coding	WNK4	UP	65266	WNK lysine deficient protein kinase 4 [Source:HGNC Symbol;Acc:HGNC:14544]	17	42780678	42796936	1
ENSG00000104689	1.48749	3.64927	19.5596	0.00139316	0.0328057	protein_coding	TNFRSF10A	UP	8797	TNF receptor superfamily member 10a [Source:HGNC Symbol;Acc:HGNC:11904]	8	23190452	23225126	-1
ENSG00000163870	0.564504	5.18312	19.3628	0.00140274	0.0328603	protein_coding	TPRA1	UP	131601	transmembrane protein adipocyte associated 1 [Source:HGNC Symbol;Acc:HGNC:30413]	3	127573069	127598251	-1
ENSG00000284879	0.723248	3.3293	19.337	0.00140908	0.0329521	processed_transcript	AC133644.3	UP	NA		2	87455476	87767359	1
ENSG00000171793	0.657898	6.68698	19.3516	0.00142159	0.0330738	protein_coding	CTPS1	UP	1503	CTP synthase 1 [Source:HGNC Symbol;Acc:HGNC:2519]	1	40979335	41012565	1
ENSG00000197785	0.560742	6.09964	19.2754	0.00142436	0.0330816	protein_coding	ATAD3A	UP	55210	ATPase family, AAA domain containing 3A [Source:HGNC Symbol;Acc:HGNC:25567]	1	1512151	1534687	1
ENSG00000253958	0.53741	3.38147	19.232	0.00143525	0.0331322	protein_coding	CLDN23	UP	137075	claudin 23 [Source:HGNC Symbol;Acc:HGNC:17591]	8	8701938	8704106	1
ENSG00000239672	0.723889	5.98846	19.3388	0.00144075	0.0331787	protein_coding	NME1	UP	4830	NME/NM23 nucleoside diphosphate kinase 1 [Source:HGNC Symbol;Acc:HGNC:7849]	17	51153536	51162428	1
ENSG00000103966	0.478168	7.21791	19.142	0.00145813	0.0334654	protein_coding	EHD4	UP	30844	EH domain containing 4 [Source:HGNC Symbol;Acc:HGNC:3245]	15	41895939	41972578	-1
ENSG00000112249	0.725114	6.08969	19.2342	0.00146723	0.0335611	protein_coding	ASCC3	UP	10973	activating signal cointegrator 1 complex subunit 3 [Source:HGNC Symbol;Acc:HGNC:18697]	6	100508194	100881372	-1
ENSG00000131876	0.410087	5.25603	18.9556	0.00150698	0.0342396	protein_coding	SNRPA1	UP	6627	small nuclear ribonucleoprotein polypeptide A' [Source:HGNC Symbol;Acc:HGNC:11152]	15	101281510	101295282	-1
ENSG00000099194	1.03923	6.46064	19.0725	0.00151619	0.0343341	protein_coding	SCD	UP	6319	stearoyl-CoA desaturase [Source:HGNC Symbol;Acc:HGNC:10571]	10	100347124	100364834	1
ENSG00000131467	0.422346	7.35323	18.8796	0.00152745	0.0344093	protein_coding	PSME3	UP	10197	proteasome activator subunit 3 [Source:HGNC Symbol;Acc:HGNC:9570]	17	42824385	42843758	1
ENSG00000072310	0.556238	5.53607	18.8698	0.00153011	0.0344093	protein_coding	SREBF1	UP	6720	sterol regulatory element binding transcription factor 1 [Source:HGNC Symbol;Acc:HGNC:11289]	17	17810399	17837002	-1
ENSG00000104635	1.37413	7.48569	18.9871	0.00153908	0.0344823	protein_coding	SLC39A14	UP	23516	solute carrier family 39 member 14 [Source:HGNC Symbol;Acc:HGNC:20858]	8	22367249	22434129	1
ENSG00000126524	0.526302	6.27951	18.8192	0.00154396	0.0344823	protein_coding	SBDS	UP	51119	SBDS, ribosome maturation factor [Source:HGNC Symbol;Acc:HGNC:19440]	7	66987677	66995601	-1
ENSG00000105939	1.01718	6.18169	18.9635	0.00154548	0.0344823	protein_coding	ZC3HAV1	UP	56829	zinc finger CCCH-type containing, antiviral 1 [Source:HGNC Symbol;Acc:HGNC:23721]	7	139043520	139109719	-1
ENSG00000087269	0.512641	5.98193	18.8133	0.00154557	0.0344823	protein_coding	NOP14	UP	8602	NOP14 nucleolar protein [Source:HGNC Symbol;Acc:HGNC:16821]	4	2937933	2963385	-1
ENSG00000271303	0.615566	5.78497	18.7819	0.00156711	0.0347345	protein_coding	SRXN1	UP	140809	sulfiredoxin 1 [Source:HGNC Symbol;Acc:HGNC:16132]	20	646615	653370	-1
ENSG00000227057	0.373869	6.08595	18.6948	0.00157866	0.0349201	protein_coding	WDR46	UP	9277	WD repeat domain 46 [Source:HGNC Symbol;Acc:HGNC:13923]	6	33279108	33289527	-1
ENSG00000125746	0.534193	5.39958	18.6656	0.00158693	0.0349201	protein_coding	EML2	UP	24139	echinoderm microtubule associated protein like 2 [Source:HGNC Symbol;Acc:HGNC:18035]	19	45606994	45645629	-1
ENSG00000023909	1.01045	4.46427	18.7943	0.00159234	0.0349201	protein_coding	GCLM	UP	2730	glutamate-cysteine ligase modifier subunit [Source:HGNC Symbol;Acc:HGNC:4312]	1	93885205	93909456	-1
ENSG00000139269	1.56242	1.93371	18.7856	0.00159372	0.0349201	protein_coding	INHBE	UP	83729	inhibin subunit beta E [Source:HGNC Symbol;Acc:HGNC:24029]	12	57452323	57459280	1
ENSG00000090061	0.404368	6.48191	18.5224	0.0016283	0.035398	protein_coding	CCNK	UP	8812	cyclin K [Source:HGNC Symbol;Acc:HGNC:1596]	14	99481169	99535044	1
ENSG00000112159	0.467251	5.3546	18.512	0.00163138	0.0354083	protein_coding	MDN1	UP	23195	midasin AAA ATPase 1 [Source:HGNC Symbol;Acc:HGNC:18302]	6	89642499	89819723	-1
ENSG00000177731	0.454709	8.73061	18.4369	0.00165365	0.0357323	protein_coding	FLII	UP	2314	FLII, actin remodeling protein [Source:HGNC Symbol;Acc:HGNC:3750]	17	18244836	18258916	-1
ENSG00000112763	0.524548	5.12533	18.4189	0.00165903	0.0357323	protein_coding	BTN2A1	UP	11120	butyrophilin subfamily 2 member A1 [Source:HGNC Symbol;Acc:HGNC:1136]	6	26457904	26476621	1
ENSG00000180398	0.430319	7.66724	18.4149	0.00166023	0.0357323	protein_coding	MCFD2	UP	90411	multiple coagulation factor deficiency 2 [Source:HGNC Symbol;Acc:HGNC:18451]	2	46901870	46941855	-1
ENSG00000134508	1.11261	2.6642	18.4576	0.00166472	0.0357323	protein_coding	CABLES1	UP	91768	Cdk5 and Abl enzyme substrate 1 [Source:HGNC Symbol;Acc:HGNC:25097]	18	23134564	23260467	1
ENSG00000143256	0.565797	5.87268	18.3322	0.00168832	0.0359689	protein_coding	PFDN2	UP	5202	prefoldin subunit 2 [Source:HGNC Symbol;Acc:HGNC:8867]	1	161100556	161118111	-1
ENSG00000223756	0.954055	1.32447	18.3138	0.00169094	0.0359689	transcribed_unprocessed_pseudogene	TSSC2	UP	NA	tumor suppressing subtransferable candidate 2 pseudogene [Source:HGNC Symbol;Acc:HGNC:12384]	11	3380961	3408978	1
ENSG00000068654	0.514325	6.47176	18.3116	0.00169163	0.0359689	protein_coding	POLR1A	UP	25885	RNA polymerase I subunit A [Source:HGNC Symbol;Acc:HGNC:17264]	2	86020216	86106155	-1
ENSG00000280355	0.805797	1.04819	18.2663	0.0017056	0.0360384	TEC	AL132656.4	UP	NA		10	79681973	79684094	-1
ENSG00000144136	0.688027	5.95208	18.3529	0.00171117	0.0360384	protein_coding	SLC20A1	UP	6574	solute carrier family 20 member 1 [Source:HGNC Symbol;Acc:HGNC:10946]	2	112645857	112663827	1
ENSG00000225648	0.706314	3.84631	18.2252	0.00171843	0.0360384	transcribed_unprocessed_pseudogene	SBDSP1	UP	NA	SBDS, ribosome maturation factor pseudogene 1 [Source:HGNC Symbol;Acc:HGNC:21646]	7	72829425	72836701	1
ENSG00000150990	0.524339	5.58812	18.2204	0.00171993	0.0360384	protein_coding	DHX37	UP	57647	DEAH-box helicase 37 [Source:HGNC Symbol;Acc:HGNC:17210]	12	124946825	124989122	-1
ENSG00000163681	0.896717	5.68738	18.3286	0.00173045	0.0361161	protein_coding	SLMAP	UP	7871	sarcolemma associated protein [Source:HGNC Symbol;Acc:HGNC:16643]	3	57755450	57929168	1
ENSG00000232677	0.462118	4.97085	18.1202	0.00175169	0.0363245	lincRNA	LINC00665	UP	NA	long intergenic non-protein coding RNA 665 [Source:HGNC Symbol;Acc:HGNC:44323]	19	36313067	36331718	-1
ENSG00000087263	0.484413	5.66979	18.1157	0.00175312	0.0363245	protein_coding	OGFOD1	UP	55239	2-oxoglutarate and iron dependent oxygenase domain containing 1 [Source:HGNC Symbol;Acc:HGNC:25585]	16	56451490	56479100	1
ENSG00000188976	0.478968	6.94272	18.0754	0.00176611	0.0363245	protein_coding	NOC2L	UP	26155	NOC2 like nucleolar associated transcriptional repressor [Source:HGNC Symbol;Acc:HGNC:24517]	1	944204	959309	-1
ENSG00000132623	0.620223	3.32053	17.971	0.00180031	0.0366729	protein_coding	ANKEF1	UP	63926	ankyrin repeat and EF-hand domain containing 1 [Source:HGNC Symbol;Acc:HGNC:15803]	20	9986126	10058303	1
ENSG00000188064	2.05269	2.39872	18.0948	0.00180526	0.0367186	protein_coding	WNT7B	UP	7477	Wnt family member 7B [Source:HGNC Symbol;Acc:HGNC:12787]	22	45920362	45977129	-1
ENSG00000128881	0.510133	3.91974	17.8863	0.00182865	0.0368891	protein_coding	TTBK2	UP	146057	tau tubulin kinase 2 [Source:HGNC Symbol;Acc:HGNC:19141]	15	42738734	42920809	-1
ENSG00000001630	0.486	6.03299	17.8204	0.00185104	0.0371507	protein_coding	CYP51A1	UP	1595	cytochrome P450 family 51 subfamily A member 1 [Source:HGNC Symbol;Acc:HGNC:2649]	7	92112151	92142952	-1
ENSG00000213593	0.36576	6.05162	17.7893	0.00186175	0.0373092	protein_coding	TMX2	UP	51075	thioredoxin related transmembrane protein 2 [Source:HGNC Symbol;Acc:HGNC:30739]	11	57712600	57740973	1
ENSG00000125485	0.419412	4.15728	17.7206	0.00188561	0.0376762	protein_coding	DDX31	UP	64794	DEAD-box helicase 31 [Source:HGNC Symbol;Acc:HGNC:16715]	9	132592997	132670401	-1
ENSG00000109917	0.444504	5.644	17.7026	0.00189196	0.0376921	protein_coding	ZPR1	UP	8882	ZPR1 zinc finger [Source:HGNC Symbol;Acc:HGNC:13051]	11	116773799	116788050	-1
ENSG00000120949	1.54831	0.18839	17.7382	0.0018993	0.0377002	protein_coding	TNFRSF8	UP	943	TNF receptor superfamily member 8 [Source:HGNC Symbol;Acc:HGNC:11923]	1	12063377	12144207	1
ENSG00000165685	1.65116	1.23367	17.7051	0.00193881	0.0379914	protein_coding	TMEM52B	UP	120939	transmembrane protein 52B [Source:HGNC Symbol;Acc:HGNC:26438]	12	10170542	10191801	1
ENSG00000082212	0.763668	4.53986	17.6224	0.00194054	0.0379914	protein_coding	ME2	UP	4200	malic enzyme 2 [Source:HGNC Symbol;Acc:HGNC:6984]	18	50878734	50954257	1
ENSG00000198874	0.353071	4.47667	17.5005	0.00196467	0.0381364	protein_coding	TYW1	UP	55253	tRNA-yW synthesizing protein 1 homolog [Source:HGNC Symbol;Acc:HGNC:25598]	7	66995173	67239519	1
ENSG00000186480	0.825795	4.52747	17.5971	0.00196617	0.0381364	protein_coding	INSIG1	UP	3638	insulin induced gene 1 [Source:HGNC Symbol;Acc:HGNC:6083]	7	155297776	155310235	1
ENSG00000125618	3.00282	0.532019	17.5931	0.0019794	0.0382019	protein_coding	PAX8	UP	7849	paired box 8 [Source:HGNC Symbol;Acc:HGNC:8622]	2	113215997	113278950	-1
ENSG00000184967	0.548438	4.70279	17.4347	0.00198906	0.0382951	protein_coding	NOC4L	UP	79050	nucleolar complex associated 4 homolog [Source:HGNC Symbol;Acc:HGNC:28461]	12	132144448	132152473	1
ENSG00000115008	3.82484	4.83231	17.557	0.00199269	0.0382951	protein_coding	IL1A	UP	3552	interleukin 1 alpha [Source:HGNC Symbol;Acc:HGNC:5991]	2	112773915	112784590	-1
ENSG00000100902	0.662636	6.98662	17.4349	0.00201298	0.0384134	protein_coding	PSMA6	UP	5687	proteasome subunit alpha 6 [Source:HGNC Symbol;Acc:HGNC:9535]	14	35278633	35317493	1
ENSG00000279095	0.716087	2.14321	17.3409	0.0020245	0.0384242	TEC	AC243964.3	UP	NA		19	44664131	44666158	1
ENSG00000136643	0.391854	4.17545	17.3048	0.00203834	0.0384537	protein_coding	RPS6KC1	UP	26750	ribosomal protein S6 kinase C1 [Source:HGNC Symbol;Acc:HGNC:10439]	1	213051233	213274773	1
ENSG00000172366	0.527958	3.54366	17.2716	0.00205115	0.0385464	protein_coding	MCRIP2	UP	84331	MAPK regulated corepressor interacting protein 2 [Source:HGNC Symbol;Acc:HGNC:14142]	16	636817	648474	1
ENSG00000165684	0.468135	5.15491	17.2168	0.00207256	0.0386811	protein_coding	SNAPC4	UP	6621	small nuclear RNA activating complex polypeptide 4 [Source:HGNC Symbol;Acc:HGNC:11137]	9	136375577	136400168	-1
ENSG00000164181	0.700832	3.33958	17.1704	0.00209088	0.0387205	protein_coding	ELOVL7	UP	79993	ELOVL fatty acid elongase 7 [Source:HGNC Symbol;Acc:HGNC:26292]	5	60751791	60844389	-1
ENSG00000072110	0.610261	9.85643	17.1922	0.00210354	0.0388327	protein_coding	ACTN1	UP	87	actinin alpha 1 [Source:HGNC Symbol;Acc:HGNC:163]	14	68874143	68979440	-1
ENSG00000157168	2.48473	4.07935	17.2533	0.00210897	0.03888	protein_coding	NRG1	UP	3084	neuregulin 1 [Source:HGNC Symbol;Acc:HGNC:7997]	8	31639386	32767959	1
ENSG00000120694	1.10859	6.59323	17.2233	0.0021209	0.0389455	protein_coding	HSPH1	UP	10808	heat shock protein family H (Hsp110) member 1 [Source:HGNC Symbol;Acc:HGNC:16969]	13	31134974	31162388	-1
ENSG00000166750	1.61674	6.76092	17.1837	0.00213673	0.0390825	protein_coding	SLFN5	UP	162394	schlafen family member 5 [Source:HGNC Symbol;Acc:HGNC:28286]	17	35243036	35273655	1
ENSG00000097021	0.595592	5.88407	17.106	0.00213721	0.0390825	protein_coding	ACOT7	UP	11332	acyl-CoA thioesterase 7 [Source:HGNC Symbol;Acc:HGNC:24157]	1	6264269	6394391	-1
ENSG00000168961	1.36619	2.5661	17.1572	0.00214746	0.0392171	protein_coding	LGALS9	UP	3965	galectin 9 [Source:HGNC Symbol;Acc:HGNC:6570]	17	27629798	27649560	1
ENSG00000172765	0.384591	4.95596	16.9787	0.00216864	0.0393488	protein_coding	TMCC1	UP	23023	transmembrane and coiled-coil domain family 1 [Source:HGNC Symbol;Acc:HGNC:29116]	3	129647792	129893576	-1
ENSG00000151532	0.445852	4.79958	16.9667	0.00217365	0.0393779	protein_coding	VTI1A	UP	143187	vesicle transport through interaction with t-SNAREs 1A [Source:HGNC Symbol;Acc:HGNC:17792]	10	112446998	112818744	1
ENSG00000226419	0.669647	1.9886	16.9375	0.00218583	0.0394407	antisense	SLC16A1-AS1	UP	NA	SLC16A1 antisense RNA 1 [Source:HGNC Symbol;Acc:HGNC:49445]	1	112956415	113047055	1
ENSG00000107815	0.646709	4.41682	16.8591	0.00221894	0.0397217	protein_coding	TWNK	UP	56652	twinkle mtDNA helicase [Source:HGNC Symbol;Acc:HGNC:1160]	10	100987367	100994401	1
ENSG00000117475	0.944634	4.69043	16.9693	0.00222516	0.0397805	protein_coding	BLZF1	UP	8548	basic leucine zipper nuclear factor 1 [Source:HGNC Symbol;Acc:HGNC:1065]	1	169367970	169396540	1
ENSG00000117597	0.613368	4.66186	16.8276	0.00223246	0.0398144	protein_coding	UTP25	UP	27042	UTP25, small subunit processor component [Source:HGNC Symbol;Acc:HGNC:28440]	1	209828007	209857565	1
ENSG00000138018	0.690662	5.08879	16.7495	0.00228903	0.0404712	protein_coding	SELENOI	UP	85465	selenoprotein I [Source:HGNC Symbol;Acc:HGNC:29361]	2	26308547	26395891	1
ENSG00000166257	1.10388	1.30469	16.6943	0.0022906	0.0404712	protein_coding	SCN3B	UP	55800	sodium voltage-gated channel beta subunit 3 [Source:HGNC Symbol;Acc:HGNC:20665]	11	123629187	123655244	-1
ENSG00000162971	0.588038	3.45251	16.6865	0.00229405	0.0404795	protein_coding	TYW5	UP	129450	tRNA-yW synthesizing protein 5 [Source:HGNC Symbol;Acc:HGNC:26754]	2	199929975	199955736	-1
ENSG00000254087	0.762248	5.66698	16.7769	0.00230834	0.0406262	protein_coding	LYN	UP	4067	LYN proto-oncogene, Src family tyrosine kinase [Source:HGNC Symbol;Acc:HGNC:6735]	8	55879813	56014168	1
ENSG00000196365	0.421906	7.26762	16.6432	0.00231339	0.0406624	protein_coding	LONP1	UP	9361	lon peptidase 1, mitochondrial [Source:HGNC Symbol;Acc:HGNC:9479]	19	5691834	5720572	-1
ENSG00000183751	0.3248	5.93113	16.6205	0.00232358	0.0407887	protein_coding	TBL3	UP	10607	transducin beta like 3 [Source:HGNC Symbol;Acc:HGNC:11587]	16	1972037	1982933	1
ENSG00000177989	1.22444	3.76549	16.7271	0.00233047	0.0408043	protein_coding	ODF3B	UP	440836	outer dense fiber of sperm tails 3B [Source:HGNC Symbol;Acc:HGNC:34388]	22	50529710	50532580	-1
ENSG00000152684	0.4312	5.6164	16.579	0.0023424	0.0408552	protein_coding	PELO	UP	53918	pelota mRNA surveillance and ribosome rescue factor [Source:HGNC Symbol;Acc:HGNC:8829]	5	52787940	52804046	1
ENSG00000100219	0.510607	7.57065	16.5714	0.00234587	0.0408633	protein_coding	XBP1	UP	7494	X-box binding protein 1 [Source:HGNC Symbol;Acc:HGNC:12801]	22	28794555	28800597	-1
ENSG00000135090	0.534317	4.74068	16.5326	0.00236364	0.041063	protein_coding	TAOK3	UP	51347	TAO kinase 3 [Source:HGNC Symbol;Acc:HGNC:18133]	12	118149801	118372945	-1
ENSG00000096384	0.444525	10.3971	16.4809	0.00238758	0.0412425	protein_coding	HSP90AB1	UP	3326	heat shock protein 90 alpha family class B member 1 [Source:HGNC Symbol;Acc:HGNC:5258]	6	44246166	44253888	1
ENSG00000212719	0.719298	2.67238	16.4457	0.00240402	0.0413985	protein_coding	C17orf51	UP	339263	chromosome 17 open reading frame 51 [Source:HGNC Symbol;Acc:HGNC:27904]	17	21524790	21574458	-1
ENSG00000112972	0.722314	6.06185	16.5582	0.00240749	0.0414013	protein_coding	HMGCS1	UP	3157	3-hydroxy-3-methylglutaryl-CoA synthase 1 [Source:HGNC Symbol;Acc:HGNC:5007]	5	43289395	43313512	-1
ENSG00000107937	0.600053	6.41428	16.4722	0.00241507	0.0414013	protein_coding	GTPBP4	UP	23560	GTP binding protein 4 [Source:HGNC Symbol;Acc:HGNC:21535]	10	988019	1019936	1
ENSG00000183336	0.487895	3.51799	16.3999	0.00242569	0.0414013	protein_coding	BOLA2	UP	107984053	bolA family member 2 [Source:HGNC Symbol;Acc:HGNC:29488]	16	29443056	29454964	-1
ENSG00000261236	0.761897	5.56243	16.5094	0.00243028	0.0414013	protein_coding	BOP1	UP	23246	block of proliferation 1 [Source:HGNC Symbol;Acc:HGNC:15519]	8	144262102	144291370	-1
ENSG00000107036	0.454549	5.64191	16.3342	0.00245711	0.0417503	protein_coding	RIC1	UP	57589	RIC1 homolog, RAB6A GEF complex partner 1 [Source:HGNC Symbol;Acc:HGNC:17686]	9	5629025	5776557	1
ENSG00000136868	0.434642	5.34954	16.2923	0.00247744	0.0419278	protein_coding	SLC31A1	UP	1317	solute carrier family 31 member 1 [Source:HGNC Symbol;Acc:HGNC:11016]	9	113221562	113264492	1
ENSG00000161091	0.745509	6.9972	16.354	0.00250472	0.0421162	protein_coding	MFSD12	UP	126321	major facilitator superfamily domain containing 12 [Source:HGNC Symbol;Acc:HGNC:28299]	19	3538261	3574290	-1
ENSG00000108671	0.39143	7.11534	16.2005	0.00252265	0.0422337	protein_coding	PSMD11	UP	5717	proteasome 26S subunit, non-ATPase 11 [Source:HGNC Symbol;Acc:HGNC:9556]	17	32444261	32483318	1
ENSG00000162298	0.46332	5.97929	16.1498	0.00254802	0.0424503	protein_coding	SYVN1	UP	84447	synoviolin 1 [Source:HGNC Symbol;Acc:HGNC:20738]	11	65121780	65134533	-1
ENSG00000169871	0.371963	7.60487	16.1408	0.00255258	0.0424503	protein_coding	TRIM56	UP	81844	tripartite motif containing 56 [Source:HGNC Symbol;Acc:HGNC:19028]	7	101085439	101097967	1
ENSG00000108561	0.524417	6.67834	16.1325	0.00256043	0.0424772	protein_coding	C1QBP	UP	708	complement C1q binding protein [Source:HGNC Symbol;Acc:HGNC:1243]	17	5432777	5448830	-1
ENSG00000151572	1.32325	2.63583	16.1768	0.00259299	0.0426847	protein_coding	ANO4	UP	121601	anoctamin 4 [Source:HGNC Symbol;Acc:HGNC:23837]	12	100717526	101128641	1
ENSG00000130766	0.567031	7.09883	16.076	0.00260392	0.0427356	protein_coding	SESN2	UP	83667	sestrin 2 [Source:HGNC Symbol;Acc:HGNC:20746]	1	28259527	28282491	1
ENSG00000272405	1.37795	2.30855	16.1134	0.00262549	0.0428694	antisense	AL365181.3	UP	NA		1	156641666	156644887	-1
ENSG00000188766	1.41398	2.41241	16.1107	0.00262687	0.0428694	protein_coding	SPRED3	UP	399473	sprouty related EVH1 domain containing 3 [Source:HGNC Symbol;Acc:HGNC:31041]	19	38388421	38399587	1
ENSG00000232759	1.53439	0.793739	16.0886	0.00262826	0.0428694	antisense	AC002480.2	UP	NA		7	22563337	22573996	1
ENSG00000109466	0.503177	3.78451	15.9607	0.00264556	0.0429449	protein_coding	KLHL2	UP	11275	kelch like family member 2 [Source:HGNC Symbol;Acc:HGNC:6353]	4	165207618	165323156	1
ENSG00000175029	0.426506	7.05805	15.9547	0.00264869	0.0429449	protein_coding	CTBP2	UP	1488	C-terminal binding protein 2 [Source:HGNC Symbol;Acc:HGNC:2495]	10	124984317	125161170	-1
ENSG00000102921	0.426503	6.06237	15.9336	0.0026599	0.0429449	protein_coding	N4BP1	UP	9683	NEDD4 binding protein 1 [Source:HGNC Symbol;Acc:HGNC:29850]	16	48538726	48620148	-1
ENSG00000088833	0.325255	6.47365	15.9249	0.0026645	0.0429449	protein_coding	NSFL1C	UP	55968	NSFL1 cofactor [Source:HGNC Symbol;Acc:HGNC:15912]	20	1442162	1473842	-1
ENSG00000170515	0.415799	7.2868	15.9047	0.00267527	0.0430164	protein_coding	PA2G4	UP	5036	proliferation-associated 2G4 [Source:HGNC Symbol;Acc:HGNC:8550]	12	56104319	56113907	1
ENSG00000112343	1.20235	3.9338	15.9945	0.00268775	0.0430189	protein_coding	TRIM38	UP	10475	tripartite motif containing 38 [Source:HGNC Symbol;Acc:HGNC:10059]	6	25962802	25991226	1
ENSG00000171522	2.08511	1.03123	15.9864	0.0026921	0.0430189	protein_coding	PTGER4	UP	5734	prostaglandin E receptor 4 [Source:HGNC Symbol;Acc:HGNC:9596]	5	40679498	40693735	1
ENSG00000144810	2.35468	4.373	15.9834	0.00269366	0.0430189	protein_coding	COL8A1	UP	1295	collagen type VIII alpha 1 chain [Source:HGNC Symbol;Acc:HGNC:2215]	3	99638475	99799226	1
ENSG00000078401	1.98677	5.42921	15.9754	0.00269792	0.0430242	protein_coding	EDN1	UP	1906	endothelin 1 [Source:HGNC Symbol;Acc:HGNC:3176]	6	12290363	12297194	1
ENSG00000089818	0.394401	4.49895	15.8119	0.00272542	0.0430908	protein_coding	NECAP1	UP	25977	NECAP endocytosis associated 1 [Source:HGNC Symbol;Acc:HGNC:24539]	12	8076939	8097859	1
ENSG00000165632	0.495227	3.98364	15.8102	0.00272638	0.0430908	protein_coding	TAF3	UP	83860	TATA-box binding protein associated factor 3 [Source:HGNC Symbol;Acc:HGNC:17303]	10	7818504	8016627	1
ENSG00000128203	1.58022	1.15986	15.8961	0.00274065	0.0430908	protein_coding	ASPHD2	UP	57168	aspartate beta-hydroxylase domain containing 2 [Source:HGNC Symbol;Acc:HGNC:30437]	22	26429273	26445015	1
ENSG00000233276	0.343589	7.04081	15.7809	0.00274243	0.0430908	polymorphic_pseudogene	GPX1	UP	2876	glutathione peroxidase 1 [Source:HGNC Symbol;Acc:HGNC:4553]	3	49357171	49358600	-1
ENSG00000169118	0.462029	5.12737	15.7806	0.00274263	0.0430908	protein_coding	CSNK1G1	UP	53944	casein kinase 1 gamma 1 [Source:HGNC Symbol;Acc:HGNC:2454]	15	64165517	64356259	-1
ENSG00000160818	0.663269	4.80478	15.8203	0.00274535	0.0430908	protein_coding	GPATCH4	UP	54865	G-patch domain containing 4 [Source:HGNC Symbol;Acc:HGNC:25982]	1	156594487	156601496	-1
ENSG00000157570	2.28451	3.54976	15.8856	0.00274639	0.0430908	protein_coding	TSPAN18	UP	90139	tetraspanin 18 [Source:HGNC Symbol;Acc:HGNC:20660]	11	44726465	44932421	1
ENSG00000132359	0.452193	5.94603	15.7678	0.00274967	0.0430908	protein_coding	RAP1GAP2	UP	23108	RAP1 GTPase activating protein 2 [Source:HGNC Symbol;Acc:HGNC:29176]	17	2755705	3037739	1
ENSG00000120217	1.95667	4.1321	15.8666	0.00275676	0.0431221	protein_coding	CD274	UP	29126	CD274 molecule [Source:HGNC Symbol;Acc:HGNC:17635]	9	5450503	5470566	1
ENSG00000114541	0.500038	5.63966	15.7521	0.00275838	0.0431221	protein_coding	FRMD4B	UP	23150	FERM domain containing 4B [Source:HGNC Symbol;Acc:HGNC:24886]	3	69169990	69542583	-1
ENSG00000115963	0.677766	7.22778	15.8242	0.00276977	0.0431221	protein_coding	RND3	UP	390	Rho family GTPase 3 [Source:HGNC Symbol;Acc:HGNC:671]	2	150468195	150539011	-1
ENSG00000116455	0.481279	5.57246	15.7242	0.00277388	0.0431221	protein_coding	WDR77	UP	79084	WD repeat domain 77 [Source:HGNC Symbol;Acc:HGNC:29652]	1	111439890	111449376	-1
ENSG00000101084	0.567423	6.4144	15.7291	0.00279709	0.0431224	protein_coding	RAB5IF	UP	55969	RAB5 interacting factor [Source:HGNC Symbol;Acc:HGNC:15870]	20	36605734	36612557	1
ENSG00000118689	0.487308	7.10475	15.5989	0.00284496	0.0434047	protein_coding	FOXO3	UP	2309	forkhead box O3 [Source:HGNC Symbol;Acc:HGNC:3821]	6	108559835	108684774	1
ENSG00000013275	0.454472	6.79839	15.5481	0.00287441	0.0436853	protein_coding	PSMC4	UP	5704	proteasome 26S subunit, ATPase 4 [Source:HGNC Symbol;Acc:HGNC:9551]	19	39971005	39981441	1
ENSG00000005100	0.517668	4.71262	15.5131	0.00289489	0.0437684	protein_coding	DHX33	UP	56919	DEAH-box helicase 33 [Source:HGNC Symbol;Acc:HGNC:16718]	17	5440912	5469060	-1
ENSG00000161057	0.367129	6.51557	15.5027	0.002901	0.0437684	protein_coding	PSMC2	UP	5701	proteasome 26S subunit, ATPase 2 [Source:HGNC Symbol;Acc:HGNC:9548]	7	103344254	103369395	1
ENSG00000149177	0.504005	5.84967	15.4956	0.00290519	0.0437684	protein_coding	PTPRJ	UP	5795	protein tyrosine phosphatase, receptor type J [Source:HGNC Symbol;Acc:HGNC:9673]	11	47980558	48170841	1
ENSG00000134668	1.89322	3.48717	15.5989	0.00290827	0.0437684	protein_coding	SPOCD1	UP	90853	SPOC domain containing 1 [Source:HGNC Symbol;Acc:HGNC:26338]	1	31790422	31816051	-1
ENSG00000110172	0.962536	4.67423	15.5909	0.00291294	0.0437684	protein_coding	CHORDC1	UP	26973	cysteine and histidine rich domain containing 1 [Source:HGNC Symbol;Acc:HGNC:14525]	11	90201160	90223364	-1
ENSG00000132330	0.52478	3.88412	15.4592	0.00292676	0.0438433	protein_coding	SCLY	UP	51540	selenocysteine lyase [Source:HGNC Symbol;Acc:HGNC:18161]	2	238060889	238099413	1
ENSG00000152457	0.672216	2.89745	15.4316	0.00294326	0.0439935	protein_coding	DCLRE1C	UP	64421	DNA cross-link repair 1C [Source:HGNC Symbol;Acc:HGNC:17642]	10	14897359	14954432	-1
ENSG00000164543	0.768944	3.83722	15.4286	0.00297091	0.0443093	protein_coding	STK17A	UP	9263	serine/threonine kinase 17a [Source:HGNC Symbol;Acc:HGNC:11395]	7	43582758	43626786	1
ENSG00000223960	0.768797	2.54492	15.3547	0.00298989	0.0444672	antisense	AC009948.1	UP	NA		2	178413939	178440243	1
ENSG00000270580	0.647165	3.17074	15.3443	0.00299622	0.0444915	processed_transcript	AC139256.2	UP	NA		16	15104723	15131601	-1
ENSG00000181026	0.488464	6.9354	15.3086	0.00301823	0.0445903	protein_coding	AEN	UP	64782	apoptosis enhancing nuclease [Source:HGNC Symbol;Acc:HGNC:25722]	15	88621296	88632282	1
ENSG00000169627	0.47401	3.80762	15.3042	0.0030209	0.0445903	protein_coding	BOLA2B	UP	107984053	bolA family member 2B [Source:HGNC Symbol;Acc:HGNC:32479]	16	30192934	30194306	-1
ENSG00000129194	0.535355	4.81316	15.2902	0.0030296	0.0445903	protein_coding	SOX15	UP	6665	SRY-box 15 [Source:HGNC Symbol;Acc:HGNC:11196]	17	7588178	7590170	-1
ENSG00000272419	0.644949	4.0154	15.2893	0.00303016	0.0445903	transcribed_unprocessed_pseudogene	AC241585.2	UP	NA		1	145164099	145216058	-1
ENSG00000126249	0.729529	2.45791	15.2175	0.00307521	0.0449543	protein_coding	PDCD2L	UP	84306	programmed cell death 2 like [Source:HGNC Symbol;Acc:HGNC:28194]	19	34404384	34426168	1
ENSG00000100418	0.530929	5.76656	15.2215	0.00308245	0.0449543	protein_coding	DESI1	UP	27351	desumoylating isopeptidase 1 [Source:HGNC Symbol;Acc:HGNC:24577]	22	41598028	41621096	-1
ENSG00000147509	0.922992	2.91286	15.2338	0.00308547	0.0449543	protein_coding	RGS20	UP	8601	regulator of G protein signaling 20 [Source:HGNC Symbol;Acc:HGNC:14600]	8	53851808	53959303	1
ENSG00000213699	0.366765	6.31124	15.1766	0.00310117	0.0450648	protein_coding	SLC35F6	UP	54978	solute carrier family 35 member F6 [Source:HGNC Symbol;Acc:HGNC:26055]	2	26764284	26781231	1
ENSG00000151640	1.22811	2.27153	15.1733	0.00313147	0.045407	protein_coding	DPYSL4	UP	10570	dihydropyrimidinase like 4 [Source:HGNC Symbol;Acc:HGNC:3016]	10	132186900	132205776	1
ENSG00000136826	0.879109	6.40329	15.2252	0.00313698	0.045407	protein_coding	KLF4	UP	9314	Kruppel like factor 4 [Source:HGNC Symbol;Acc:HGNC:6348]	9	107484852	107490482	-1
ENSG00000178718	0.981412	1.12516	15.0999	0.00315071	0.0454857	protein_coding	RPP25	UP	54913	ribonuclease P and MRP subunit p25 [Source:HGNC Symbol;Acc:HGNC:30361]	15	74954416	74957464	-1
ENSG00000169991	1.11973	6.32917	15.1453	0.00318867	0.0456152	protein_coding	IFFO2	UP	126917	intermediate filament family orphan 2 [Source:HGNC Symbol;Acc:HGNC:27006]	1	18904281	18956686	-1
ENSG00000183579	0.546183	4.33224	15.032	0.00319528	0.0456512	protein_coding	ZNRF3	UP	84133	zinc and ring finger 3 [Source:HGNC Symbol;Acc:HGNC:18126]	22	28883592	29057487	1
ENSG00000155380	0.86805	6.81293	15.0773	0.00323348	0.0459553	protein_coding	SLC16A1	UP	6566	solute carrier family 16 member 1 [Source:HGNC Symbol;Acc:HGNC:10922]	1	112911847	112957013	-1
ENSG00000182199	0.46697	7.93857	14.9234	0.0032682	0.0461962	protein_coding	SHMT2	UP	6472	serine hydroxymethyltransferase 2 [Source:HGNC Symbol;Acc:HGNC:10852]	12	57229327	57234935	1
ENSG00000150753	0.454593	8.30551	14.9171	0.00327254	0.0461962	protein_coding	CCT5	UP	22948	chaperonin containing TCP1 subunit 5 [Source:HGNC Symbol;Acc:HGNC:1618]	5	10249921	10266412	1
ENSG00000155287	0.748045	4.68812	14.9916	0.00327498	0.0461962	protein_coding	SLC25A28	UP	81894	solute carrier family 25 member 28 [Source:HGNC Symbol;Acc:HGNC:23472]	10	99610522	99620609	-1
ENSG00000132361	0.540305	6.64873	14.9411	0.00327763	0.0461962	protein_coding	CLUH	UP	23277	clustered mitochondria homolog [Source:HGNC Symbol;Acc:HGNC:29094]	17	2689386	2712663	-1
ENSG00000112031	0.519587	4.63191	14.8814	0.00329695	0.0463709	protein_coding	MTRF1L	UP	54516	mitochondrial translational release factor 1 like [Source:HGNC Symbol;Acc:HGNC:21051]	6	152987362	153002685	-1
ENSG00000125775	0.858134	2.21072	14.8469	0.0033208	0.0463939	protein_coding	SDCBP2	UP	27111	syndecan binding protein 2 [Source:HGNC Symbol;Acc:HGNC:15756]	20	1309909	1329239	-1
ENSG00000072042	0.371605	6.59055	14.8446	0.00332239	0.0463939	protein_coding	RDH11	UP	51109	retinol dehydrogenase 11 [Source:HGNC Symbol;Acc:HGNC:17964]	14	67676801	67695814	-1
ENSG00000122863	0.730879	5.58729	14.937	0.00332838	0.0464299	protein_coding	CHST3	UP	9469	carbohydrate sulfotransferase 3 [Source:HGNC Symbol;Acc:HGNC:1971]	10	71964365	72013564	1
ENSG00000155975	0.466259	5.35336	14.818	0.00334096	0.0465239	protein_coding	VPS37A	UP	137492	VPS37A, ESCRT-I subunit [Source:HGNC Symbol;Acc:HGNC:24928]	8	17246571	17302427	1
ENSG00000164054	0.46602	8.27331	14.7847	0.00336431	0.0466657	protein_coding	SHISA5	UP	51246	shisa family member 5 [Source:HGNC Symbol;Acc:HGNC:30376]	3	48467798	48504826	-1
ENSG00000165732	1.06285	7.22263	14.8553	0.00338518	0.0466948	protein_coding	DDX21	UP	9188	DExD-box helicase 21 [Source:HGNC Symbol;Acc:HGNC:2744]	10	68956128	68985073	1
ENSG00000140105	1.13833	8.17184	14.8372	0.00339791	0.0467755	protein_coding	WARS	UP	7453	tryptophanyl-tRNA synthetase [Source:HGNC Symbol;Acc:HGNC:12729]	14	100333788	100376805	-1
ENSG00000178719	0.44871	7.70148	14.7169	0.00341259	0.0468826	protein_coding	GRINA	UP	2907	glutamate ionotropic receptor NMDA type subunit associated protein 1 [Source:HGNC Symbol;Acc:HGNC:4589]	8	143990058	143993415	1
ENSG00000134278	0.455711	4.25927	14.7055	0.00342076	0.0469046	protein_coding	SPIRE1	UP	56907	spire type actin nucleation factor 1 [Source:HGNC Symbol;Acc:HGNC:30622]	18	12446512	12658134	-1
ENSG00000168924	0.412077	6.43179	14.7023	0.00342309	0.0469046	protein_coding	LETM1	UP	3954	leucine zipper and EF-hand containing transmembrane protein 1 [Source:HGNC Symbol;Acc:HGNC:6556]	4	1811479	1856247	-1
ENSG00000067064	0.543112	4.97121	14.6954	0.00342801	0.0469046	protein_coding	IDI1	UP	3422	isopentenyl-diphosphate delta isomerase 1 [Source:HGNC Symbol;Acc:HGNC:5387]	10	1039152	1049170	-1
ENSG00000028277	2.33153	5.53857	14.7681	0.0034471	0.047071	protein_coding	POU2F2	UP	5452	POU class 2 homeobox 2 [Source:HGNC Symbol;Acc:HGNC:9213]	19	42086110	42196585	-1
ENSG00000153989	0.390272	5.66957	14.6184	0.00348409	0.0472495	protein_coding	NUS1	UP	116150	NUS1, dehydrodolichyl diphosphate synthase subunit [Source:HGNC Symbol;Acc:HGNC:21042]	6	117675502	117710640	1
ENSG00000189337	0.478672	4.95245	14.6018	0.00349635	0.0472495	protein_coding	KAZN	UP	23254	kazrin, periplakin interacting protein [Source:HGNC Symbol;Acc:HGNC:29173]	1	13892792	15118043	1
ENSG00000197586	0.51487	6.45407	14.5815	0.00352716	0.0473553	protein_coding	ENTPD6	UP	955	ectonucleoside triphosphate diphosphohydrolase 6 (putative) [Source:HGNC Symbol;Acc:HGNC:3368]	20	25195693	25226729	1
ENSG00000144867	0.472732	5.51968	14.5538	0.00353208	0.0473745	protein_coding	SRPRB	UP	58477	SRP receptor subunit beta [Source:HGNC Symbol;Acc:HGNC:24085]	3	133784033	133825772	1
ENSG00000053372	0.573138	5.61947	14.5075	0.0035976	0.0478284	protein_coding	MRTO4	UP	51154	MRT4 homolog, ribosome maturation factor [Source:HGNC Symbol;Acc:HGNC:18477]	1	19251539	19260128	1
ENSG00000214706	0.587429	5.71285	14.4967	0.00360582	0.0478348	protein_coding	IFRD2	UP	7866	interferon related developmental regulator 2 [Source:HGNC Symbol;Acc:HGNC:5457]	3	50287732	50292918	-1
ENSG00000117174	0.83638	4.87602	14.5493	0.00360865	0.0478348	protein_coding	ZNHIT6	UP	54680	zinc finger HIT-type containing 6 [Source:HGNC Symbol;Acc:HGNC:26089]	1	85649423	85708433	-1
ENSG00000135932	0.79599	6.69831	14.5143	0.00363533	0.0479546	protein_coding	CAB39	UP	51719	calcium binding protein 39 [Source:HGNC Symbol;Acc:HGNC:20292]	2	230712845	230821075	1
ENSG00000103404	0.748718	3.46293	14.4006	0.00365444	0.0481599	protein_coding	USP31	UP	57478	ubiquitin specific peptidase 31 [Source:HGNC Symbol;Acc:HGNC:20060]	16	23061406	23149270	-1
ENSG00000159618	1.38442	1.48557	14.451	0.00367157	0.0483019	protein_coding	ADGRG5	UP	221188	adhesion G protein-coupled receptor G5 [Source:HGNC Symbol;Acc:HGNC:19010]	16	57542421	57591681	1
ENSG00000169249	0.699319	3.67687	14.367	0.00367943	0.0483019	protein_coding	ZRSR2	UP	8233	zinc finger CCCH-type, RNA binding motif and serine/arginine rich 2 [Source:HGNC Symbol;Acc:HGNC:23019]	X	15790472	15823260	1
ENSG00000100139	0.374239	8.22862	14.3451	0.0036924	0.0484061	protein_coding	MICALL1	UP	85377	MICAL like 1 [Source:HGNC Symbol;Acc:HGNC:29804]	22	37905657	37942822	1
ENSG00000105738	0.409123	5.36395	14.3094	0.00372065	0.0484973	protein_coding	SIPA1L3	UP	23094	signal induced proliferation associated 1 like 3 [Source:HGNC Symbol;Acc:HGNC:23801]	19	37907228	38208372	1
ENSG00000130810	0.537487	5.28558	14.311	0.00372458	0.0484973	protein_coding	PPAN	UP	56342	peter pan homolog (Drosophila) [Source:HGNC Symbol;Acc:HGNC:9227]	19	10106289	10111634	1
ENSG00000100462	0.350266	6.36738	14.2851	0.0037401	0.048582	protein_coding	PRMT5	UP	10419	protein arginine methyltransferase 5 [Source:HGNC Symbol;Acc:HGNC:10894]	14	22920511	22929585	-1
ENSG00000173153	0.479698	5.74236	14.2704	0.0037519	0.0485959	protein_coding	ESRRA	UP	2101	estrogen related receptor alpha [Source:HGNC Symbol;Acc:HGNC:3471]	11	64305572	64316743	1
ENSG00000075413	0.393955	6.51129	14.2575	0.00376231	0.0486379	protein_coding	MARK3	UP	4140	microtubule affinity regulating kinase 3 [Source:HGNC Symbol;Acc:HGNC:6897]	14	103385392	103503831	1
ENSG00000122034	0.391982	6.0603	14.2391	0.00377718	0.0487342	protein_coding	GTF3A	UP	2971	general transcription factor IIIA [Source:HGNC Symbol;Acc:HGNC:4662]	13	27424544	27435823	1
ENSG00000163528	0.468951	3.08958	14.235	0.00378051	0.0487342	protein_coding	CHCHD4	UP	131474	coiled-coil-helix-coiled-coil-helix domain containing 4 [Source:HGNC Symbol;Acc:HGNC:26467]	3	14112077	14124870	-1
ENSG00000125166	0.331427	6.88406	14.1874	0.00381943	0.0489861	protein_coding	GOT2	UP	2806	glutamic-oxaloacetic transaminase 2 [Source:HGNC Symbol;Acc:HGNC:4433]	16	58707131	58734357	-1
ENSG00000171843	1.23183	2.27995	14.2579	0.00382529	0.0489861	protein_coding	MLLT3	UP	4300	MLLT3, super elongation complex subunit [Source:HGNC Symbol;Acc:HGNC:7136]	9	20341665	20622543	-1
ENSG00000109534	0.399838	4.23368	14.1612	0.00384101	0.0490046	protein_coding	GAR1	UP	54433	GAR1 ribonucleoprotein [Source:HGNC Symbol;Acc:HGNC:14264]	4	109815510	109824740	1
ENSG00000103335	0.519438	9.16865	14.1754	0.00385322	0.0490046	protein_coding	PIEZO1	UP	9780	piezo type mechanosensitive ion channel component 1 [Source:HGNC Symbol;Acc:HGNC:28993]	16	88715338	88785220	-1
ENSG00000132740	0.351065	4.48073	14.1335	0.003864	0.0490198	protein_coding	IGHMBP2	UP	3508	immunoglobulin mu binding protein 2 [Source:HGNC Symbol;Acc:HGNC:5542]	11	68903842	68940602	1
ENSG00000130204	0.524329	6.67692	14.1522	0.00387242	0.0490808	protein_coding	TOMM40	UP	10452	translocase of outer mitochondrial membrane 40 [Source:HGNC Symbol;Acc:HGNC:18001]	19	44890569	44903689	1
ENSG00000121578	0.296303	6.47236	14.0866	0.00390337	0.049335	protein_coding	B4GALT4	UP	8702	beta-1,4-galactosyltransferase 4 [Source:HGNC Symbol;Acc:HGNC:927]	3	119211732	119241103	-1
ENSG00000136869	1.48949	1.95418	14.1361	0.00393948	0.0495094	protein_coding	TLR4	UP	7099	toll like receptor 4 [Source:HGNC Symbol;Acc:HGNC:11850]	9	117704175	117724730	1
ENSG00000057252	0.428623	4.61134	14.0062	0.00397192	0.0496929	protein_coding	SOAT1	UP	6646	sterol O-acyltransferase 1 [Source:HGNC Symbol;Acc:HGNC:11177]	1	179293714	179358680	1
ENSG00000106554	0.359201	5.60774	13.9949	0.00398173	0.0497394	protein_coding	CHCHD3	UP	54927	coiled-coil-helix-coiled-coil-helix domain containing 3 [Source:HGNC Symbol;Acc:HGNC:21906]	7	132784868	133082088	-1
ENSG00000141564	0.297602	6.27156	13.9926	0.00398366	0.0497394	protein_coding	RPTOR	UP	57521	regulatory associated protein of MTOR complex 1 [Source:HGNC Symbol;Acc:HGNC:30287]	17	80544819	80966371	1
ENSG00000148400	0.52215	6.99508	14.0129	0.00398662	0.0497394	protein_coding	NOTCH1	UP	4851	notch 1 [Source:HGNC Symbol;Acc:HGNC:7881]	9	136494433	136545786	-1
ENSG00000164620	0.549181	3.89833	13.9724	0.0040012	0.0498756	protein_coding	RELL2	UP	285613	RELT like 2 [Source:HGNC Symbol;Acc:HGNC:26902]	5	141636950	141641077	1
ENSG00000127328	0.622164	5.01388	14.004	0.00400688	0.0499005	protein_coding	RAB3IP	UP	117177	RAB3A interacting protein [Source:HGNC Symbol;Acc:HGNC:16508]	12	69738681	69823204	1
ENSG00000125538	3.2312	3.29228	14.0447	0.00401757	0.0499421	protein_coding	IL1B	UP	3553	interleukin 1 beta [Source:HGNC Symbol;Acc:HGNC:5992]	2	112829751	112836903	-1
