# Supplementary material for: Differential gene expression elicited by ZIKV infection in trophoblasts from congenital Zika syndrome discordant twins
Source: PLoS Negl Trop Dis. 2020 Aug 3;14(8):e0008424. doi: 10.1371/journal.pntd.0008424 (PMC7425990; doi:10.1371/journal.pntd.0008424)
Supplement: S5 Table — (XLSX) [file pntd.0008424.s014.xlsx]

## Sheet: S5 Table
S5 Table. Enriched Gene Ontology (GO) terms among the upregulated genes after ZIKV infection in hiPSC-derived trophoblasts from both CZS-affected and non-affected twins
ID	Description	GeneRatio_frac	BgRatio	pvalue	p.adjust	qvalue	geneID	Count	ontology	GeneRatio
GO:0034340	response to type I interferon	37/423	71/11293	2.29467e-34	8.67614e-31	7.73424e-31	ISG15/IFI27/XAF1/OAS2/BST2/MX1/SAMHD1/OAS3/IFIT3/IFI6/OAS1/STAT1/IFI35/IFIT2/IRF7/USP18/IFIT1/C19orf66/HLA-A/SP100/HLA-B/NLRC5/IRF9/RSAD2/IFITM1/PSMB8/ADAR/HLA-F/ISG20/MX2/IRF2/MYD88/IFITM2/IFITM3/HSP90AB1/TRIM56/SHMT2	37	Biological Process	0.087
GO:0051607	defense response to virus	48/423	158/11293	5.60934e-31	5.30223e-28	4.72661e-28	ISG15/OAS2/BST2/MX1/SAMHD1/OAS3/GBP1/IFIT3/OAS1/DHX58/STAT1/IFI44L/IFIT2/DDX58/IRF7/IFIT1/IFIT5/HERC5/C19orf66/PLSCR1/TRIM25/NLRC5/IRF9/IFIH1/EIF2AK2/DTX3L/DDX60/RSAD2/PARP9/TRIM22/PML/UNC93B1/IFITM1/ADAR/ISG20/MX2/RTP4/IRF2/IFI16/NT5C3A/POLR3A/IFITM2/IFITM3/POLR3E/ZC3HAV1/TRIM56/C1QBP/IL1B	48	Biological Process	0.113
GO:0048525	negative regulation of viral process	26/423	71/11293	1.42822e-19	7.71442e-17	6.87692e-17	ISG15/OAS2/BST2/MX1/OAS3/OAS1/STAT1/IFIT1/IFIT5/PARP10/C19orf66/PLSCR1/TRIM25/EIF2AK2/RSAD2/TRIM14/PML/IFITM1/ADAR/ISG20/TRIM21/IFI16/IFITM2/IFITM3/ZC3HAV1/CCNK	26	Biological Process	0.061
GO:0043901	negative regulation of multi-organism process	28/423	116/11293	1.36808e-15	3.97901e-13	3.54704e-13	ISG15/OAS2/BST2/MX1/OAS3/OAS1/DHX58/STAT1/IFIT1/IFIT5/PARP10/C19orf66/PLSCR1/TRIM25/EIF2AK2/RSAD2/TRIM14/PML/IFITM1/ADAR/ISG20/TRIM21/IFI16/IFITM2/IFITM3/ZC3HAV1/CCNK/C1QBP	28	Biological Process	0.066
GO:0019079	viral genome replication	23/423	97/11293	7.49234e-13	1.66639e-10	1.48548e-10	ISG15/OAS2/BST2/MX1/OAS3/OAS1/IFIT1/IFIT5/PARP10/C19orf66/PLSCR1/EIF2AK2/RSAD2/IFITM1/ADAR/ISG20/IFI16/IFITM2/IFITM3/ZC3HAV1/CCNK/CTBP2/NOTCH1	23	Biological Process	0.054
GO:0045088	regulation of innate immune response	37/423	291/11293	5.6819e-11	1.07416e-08	9.5755e-09	SAMHD1/DHX58/STAT1/DDX58/IRF7/USP18/PLSCR1/NLRC5/IFIH1/DDX60/RSAD2/PARP9/UNC93B1/PARP14/PSMB8/ADAR/PSMB9/PSME2/NMI/CEACAM1/PSMA5/PIK3AP1/IFI16/MYD88/PVR/GBP5/PSMA3/PSME3/PSMA6/LGALS9/LYN/HSP90AB1/PSMD11/C1QBP/PSMC4/PSMC2/TLR4	37	Biological Process	0.087
GO:0035455	response to interferon-alpha	10/423	18/11293	1.63702e-10	2.94742e-08	2.62744e-08	BST2/IFIT3/IFIT2/LAMP3/EIF2AK2/IFITM1/ADAR/MX2/IFITM2/IFITM3	10	Biological Process	0.024
GO:0001817	regulation of cytokine production	44/423	418/11293	4.4034e-10	7.56784e-08	6.74626e-08	ISG15/BST2/GBP1/DHX58/STAT1/DDX58/IRF7/HERC5/B2M/TRIM25/NLRC5/IFIH1/EIF2AK2/DDX60/RSAD2/UBE2L6/PML/NMI/IL20RB/UBA7/TRIM21/BTN3A2/CEACAM1/IFI16/MYD88/GBP5/POLR3A/PRKD2/POLR3E/BTN2A1/TNFRSF8/IL1A/LGALS9/LYN/XBP1/HSP90AB1/TRIM56/C1QBP/PTGER4/CD274/DHX33/KLF4/TLR4/IL1B	44	Biological Process	0.104
GO:0002479	antigen processing and presentation of exogenous peptide antigen via MHC class I	16/423	65/11293	1.35955e-09	1.9771e-07	1.76246e-07	HLA-A/HLA-B/B2M/TAP2/TAP1/PSMB8/HLA-F/PSMB9/PSME2/PSMA5/PSMA3/PSME3/PSMA6/PSMD11/PSMC4/PSMC2	16	Biological Process	0.038
GO:0032606	type I interferon production	20/423	105/11293	1.58235e-09	2.21588e-07	1.97532e-07	ISG15/DHX58/STAT1/DDX58/IRF7/HERC5/TRIM25/NLRC5/IFIH1/UBE2L6/NMI/UBA7/TRIM21/IFI16/MYD88/POLR3A/POLR3E/TRIM56/DHX33/TLR4	20	Biological Process	0.047
GO:0042254	ribosome biogenesis	35/423	325/11293	1.65541e-08	2.01907e-06	1.79987e-06	NOL6/WDR74/ISG20/PDCD11/NOP2/NSUN5/NOLC1/PNO1/EBNA1BP2/NOP16/RRP9/TSR1/PES1/CHD7/SBDS/NOP14/WDR46/MDN1/DHX37/NOC2L/DDX31/NOC4L/DIEXF/TBL3/GTPBP4/BOP1/C1QBP/PA2G4/RPP25/DDX21/MRTO4/ZNHIT6/PPAN/GTF3A/GAR1	35	Biological Process	0.083
GO:0030684	preribosome	16/428	75/11777	8.3526e-09	3.3661e-06	3.24433e-06	NOL6/WDR74/PDCD11/EBNA1BP2/RRP9/TSR1/PES1/NOP14/WDR46/MDN1/NOC2L/NOC4L/DIEXF/TBL3/BOP1/PPAN	16	Cellular Component	0.037
GO:0016072	rRNA metabolic process	31/423	293/11293	1.68141e-07	1.86982e-05	1.66683e-05	NOL6/ISG20/PDCD11/NOP2/NSUN5/NOLC1/PNO1/EBNA1BP2/RRP9/MARS/POLR1B/TSR1/PES1/CHD7/SBDS/NOP14/WDR46/MDN1/DHX37/NOC4L/DIEXF/TBL3/PELO/GTPBP4/BOP1/PA2G4/RPP25/DDX21/MRTO4/GTF3A/GAR1	31	Biological Process	0.073
GO:0002250	adaptive immune response	23/423	180/11293	2.48685e-07	2.61189e-05	2.32833e-05	IRF7/B2M/LAMP3/TAP2/RSAD2/UNC93B1/TAP1/PTK2B/RNF19B/IL20RB/ORAI1/BTN3A2/CEACAM1/C1R/PVR/ERAP2/PRKD2/LYN/C1QBP/DCLRE1C/POU2F2/TLR4/IL1B	23	Biological Process	0.054
GO:0003725	double-stranded RNA binding	13/423	61/11377	2.78592e-07	0.000167155	0.000162756	OAS2/OAS3/OAS1/DHX58/DDX58/IFIH1/EIF2AK2/DDX60/YRDC/ACTN1/HSP90AB1/DHX33/DDX21	13	Molecular Function	0.031
GO:1901532	regulation of hematopoietic progenitor cell differentiation	13/423	77/11293	4.91395e-06	0.000432085	0.000385177	EIF2AK2/PSMB8/PSMB9/PSME2/PSMA5/HSPA9/PSMA3/PSME3/PSMA6/PSMD11/PSMC4/PSMC2/NOTCH1	13	Biological Process	0.031
GO:0033238	regulation of cellular amine metabolic process	11/423	58/11293	8.30417e-06	0.000625908	0.000557958	PSMB8/PSMB9/PSME2/ABAT/PSMA5/PSMA3/PSME3/PSMA6/PSMD11/PSMC4/PSMC2	11	Biological Process	0.026
GO:0010565	regulation of cellular ketone metabolic process	16/423	125/11293	1.66059e-05	0.00112119	0.000999474	PSMB8/PSMB9/PSME2/PDHX/CEACAM1/PSMA5/STARD4/PPARGC1B/PSMA3/PSME3/SREBF1/INSIG1/PSMA6/PSMD11/PSMC4/PSMC2	16	Biological Process	0.038
GO:0050663	cytokine secretion	15/423	115/11293	2.42522e-05	0.00155419	0.00138547	GBP1/DDX58/IFIH1/PML/BTN3A2/GBP5/IL1A/LGALS9/LYN/XBP1/PTGER4/CD274/TLR4/NOTCH1/IL1B	15	Biological Process	0.035
GO:0002697	regulation of immune effector process	21/423	204/11293	2.5865e-05	0.00162308	0.00144687	BST2/DHX58/STAT1/DDX58/IFIT1/HERC5/B2M/DTX3L/DDX60/RSAD2/PARP9/IL20RB/CEACAM1/C1R/PVR/LGALS9/LYN/XBP1/C1QBP/TLR4/IL1B	21	Biological Process	0.05
GO:0060218	hematopoietic stem cell differentiation	12/423	78/11293	3.00999e-05	0.00177824	0.00158519	EIF2AK2/PSMB8/PSMB9/PSME2/PSMA5/HSPA9/PSMA3/PSME3/PSMA6/PSMD11/PSMC4/PSMC2	12	Biological Process	0.028
GO:0050688	regulation of defense response to virus	10/423	55/11293	3.15201e-05	0.0018335	0.00163445	DHX58/STAT1/DDX58/IFIT1/HERC5/DTX3L/DDX60/PARP9/C1QBP/IL1B	10	Biological Process	0.024
GO:2000736	regulation of stem cell differentiation	13/423	99/11293	7.83123e-05	0.00394798	0.00351938	EIF2AK2/PSMB8/PSMB9/PSME2/PSMA5/HSPA9/PSMA3/PSME3/PSMA6/PSMD11/PSMC4/PSMC2/NOTCH1	13	Biological Process	0.031
GO:0043021	ribonucleoprotein complex binding	15/423	114/11377	2.0029e-05	0.0040058	0.00390039	IFIH1/HSPA5/SMG7/EIF5A/MAIP1/NME1/SBDS/PELO/BOP1/C1QBP/DHX33/LETM1/SRPRB/PRMT5/IGHMBP2	15	Molecular Function	0.035
GO:0071347	cellular response to interleukin-1	15/423	128/11293	8.57657e-05	0.00415744	0.0037061	PSMB8/PSMB9/PSME2/PSMA5/USP10/MYD88/PSMA3/PSME3/IL1A/PSMA6/PSMD11/EDN1/PSMC4/PSMC2/IL1B	15	Biological Process	0.035
GO:0061418	regulation of transcription from RNA polymerase II promoter in response to hypoxia"	11/423	74/11293	8.89378e-05	0.00425663	0.00379452	PSMB8/PSMB9/PSME2/PSMA5/PSMA3/PSME3/PSMA6/PSMD11/PSMC4/PSMC2/NOTCH1		Biological Process	0.026
GO:0006520	cellular amino acid metabolic process	24/423	281/11293	0.00014401	0.00656026	0.00584807	PPM1K/PSMB8/PSMB9/PSME2/ABAT/VARS/PSMA5/SLC7A6/YARS/FARSA/GART/MARS/PSMA3/CTPS1/PSME3/GCLM/PSMA6/PSMD11/PSMC4/PSMC2/SCLY/SHMT2/WARS/GOT2	24	Biological Process	0.057
GO:0002831	regulation of response to biotic stimulus	12/423	92/11293	0.000156674	0.0069053	0.00615564	DHX58/STAT1/DDX58/IFIT1/HERC5/DTX3L/DDX60/PARP9/CEACAM1/PVR/C1QBP/IL1B	12	Biological Process	0.028
GO:0000502	proteasome complex	10/428	64/11777	9.43912e-05	0.00725385	0.00699143	PSMB8/PSMB9/PSME2/PSMA5/PSMA3/PSME3/PSMA6/PSMD11/PSMC4/PSMC2	10	Cellular Component	0.023
GO:1905369	endopeptidase complex	10/428	65/11777	0.000107998	0.00725385	0.00699143	PSMB8/PSMB9/PSME2/PSMA5/PSMA3/PSME3/PSMA6/PSMD11/PSMC4/PSMC2	10	Cellular Component	0.023
GO:1903428	positive regulation of reactive oxygen species biosynthetic process	7/423	34/11293	0.000220096	0.00924648	0.00824266	PTK2B/HSP90AB1/EDN1/FOXO3/KLF4/TLR4/IL1B	7	Biological Process	0.017
GO:2001234	negative regulation of apoptotic signaling pathway	17/423	171/11293	0.000229949	0.00955425	0.00851702	IFI6/DNAJA1/BCL2L1/HYOU1/YBX3/TNFRSF10A/PSME3/GCLM/NOC2L/IL1A/HSPH1/XBP1/SYVN1/GPX1/SLC35F6/GRINA/IL1B	17	Biological Process	0.04
GO:0031146	SCF-dependent proteasomal ubiquitin-dependent protein catabolic process	10/423	70/11293	0.000259046	0.0105318	0.0093884	PSMB8/PSMB9/PSME2/PSMA5/PSMA3/PSME3/PSMA6/PSMD11/PSMC4/PSMC2	10	Biological Process	0.024
GO:0051048	negative regulation of secretion	13/423	112/11293	0.000276866	0.0110193	0.00982298	GBP1/RSAD2/PML/ABAT/CEACAM1/WNK4/SREBF1/NRG1/LGALS9/PTGER4/EDN1/NOTCH1/IL1B	13	Biological Process	0.031
GO:0032101	regulation of response to external stimulus	31/423	427/11293	0.000321834	0.0126755	0.0112995	DHX58/STAT1/DDX58/USP18/IFIT1/HERC5/DTX3L/DDX60/PARP9/PTK2B/ABAT/IL20RB/CEACAM1/PIK3AP1/C1R/MYD88/GBP5/PRKD2/FGF2/PSMA6/LGALS9/LYN/C1QBP/PTGER4/EDN1/GPX1/SOX15/KLF4/TLR4/NOTCH1/IL1B	31	Biological Process	0.073
GO:0012507	ER to Golgi transport vesicle membrane	8/428	46/11777	0.000220742	0.0127084	0.0122487	HLA-A/HLA-B/B2M/HLA-F/SEC23B/SREBF1/MCFD2/VTI1A	8	Cellular Component	0.019
GO:1905368	peptidase complex	11/428	86/11777	0.000269515	0.0135768	0.0130857	PSMB8/PSMB9/PSME2/SEC11C/PSMA5/PSMA3/PSME3/PSMA6/PSMD11/PSMC4/PSMC2	11	Cellular Component	0.026
GO:0051082	unfolded protein binding	13/423	102/11377	9.93479e-05	0.0149022	0.01451	DNAJA1/HSPA5/DNAJB11/DNAJA3/HYOU1/HSPA9/NUDC/MDN1/PFDN2/HSPH1/HSP90AB1/SYVN1/CCT5	13	Molecular Function	0.031
GO:0140098	catalytic activity, acting on RNA	27/423	337/11377	0.000145338	0.0149855	0.0145912	SAMHD1/PNPT1/ISG20/TRMT1/NOP2/NSUN5/SMG7/VARS/QTRT2/YARS/WDR4/FARSA/NT5C3A/POLR3A/MARS/POLR1B/POLR3E/POLR1A/DHX37/DDX31/TYW1/TYW5/DHX33/RPP25/DDX21/WARS/IGHMBP2	27	Molecular Function	0.064
GO:0048863	stem cell differentiation	17/423	180/11293	0.000421678	0.0160296	0.0142894	EIF2AK2/EPOP/PSMB8/PSMB9/PSME2/PSMA5/NOLC1/HSPA9/PSMA3/PSME3/PSMA6/NRG1/PSMD11/EDN1/PSMC4/PSMC2/NOTCH1	17	Biological Process	0.04
GO:1902930	regulation of alcohol biosynthetic process	8/423	49/11293	0.00042395	0.0160296	0.0142894	PTK2B/SQLE/SCD/SREBF1/CYP51A1/HMGCS1/IDI1/IL1B	8	Biological Process	0.019
GO:0060760	positive regulation of response to cytokine stimulus	7/423	38/11293	0.000453731	0.0165705	0.0147716	DDX58/IRF7/NLRC5/IFIH1/PARP9/PARP14/EDN1	7	Biological Process	0.017
GO:0050707	regulation of cytokine secretion	12/423	103/11293	0.000455787	0.0165705	0.0147716	GBP1/DDX58/IFIH1/PML/IL1A/LGALS9/LYN/XBP1/PTGER4/CD274/TLR4/IL1B	12	Biological Process	0.028
GO:0010972	negative regulation of G2/M transition of mitotic cell cycle	11/423	89/11293	0.000469819	0.016918	0.0150813	PSMB8/PSMB9/PSME2/PSMA5/PSMA3/PSME3/PSMA6/TAOK3/PSMD11/PSMC4/PSMC2	11	Biological Process	0.026
GO:0004386	helicase activity	15/423	139/11377	0.000201065	0.0172341	0.0167806	DHX58/DDX58/HELZ2/IFIH1/DDX60/DDX60L/RUVBL1/CHD7/ASCC3/DHX37/DDX31/TWNK/DHX33/DDX21/IGHMBP2	15	Molecular Function	0.035
GO:0016579	protein deubiquitination	21/423	252/11293	0.000514897	0.0175301	0.015627	DDX58/USP18/TRIM25/IFIH1/EPOP/PSMB8/PSMB9/PSME2/TRIM21/PSMA5/USP10/RUVBL1/MYC/PSMA3/PSME3/PSMA6/PSMD11/PSMC4/PSMC2/SHMT2/USP31	21	Biological Process	0.05
GO:0071371	cellular response to gonadotropin stimulus	4/423	11/11293	0.000519274	0.0175301	0.015627	GCLM/PAX8/HMGCS1/NOTCH1	4	Biological Process	0.009
GO:0050810	regulation of steroid biosynthetic process	9/423	65/11293	0.000662077	0.0206886	0.0184426	STARD4/SQLE/SCD/SREBF1/CYP51A1/INSIG1/HMGCS1/IDI1/IL1B	9	Biological Process	0.021
GO:0042611	MHC protein complex	4/428	11/11777	0.000463138	0.0207383	0.019988	HLA-A/HLA-B/B2M/HLA-F	4	Cellular Component	0.009
GO:0030176	integral component of endoplasmic reticulum membrane	13/428	125/11777	0.000609279	0.0223725	0.0215632	HLA-A/HLA-B/TAP2/TAP1/HLA-F/HSPA5/HM13/EXT1/RHBDD1/EMC7/INSIG1/ELOVL7/SYVN1	13	Cellular Component	0.03
GO:0044764	multi-organism cellular process	6/423	30/11293	0.000736217	0.0226312	0.0201743	DHX58/DDX58/IRF7/IFIH1/DDX60/C1QBP	6	Biological Process	0.014
GO:0004298	threonine-type endopeptidase activity	5/423	18/11377	0.000397915	0.0265277	0.0258296	PSMB8/PSMB9/PSMA5/PSMA3/PSMA6	5	Molecular Function	0.012
GO:0070003	threonine-type peptidase activity	5/423	18/11377	0.000397915	0.0265277	0.0258296	PSMB8/PSMB9/PSMA5/PSMA3/PSMA6	5	Molecular Function	0.012
GO:0042136	neurotransmitter biosynthetic process	8/423	55/11293	0.00094098	0.0269534	0.0240273	PTK2B/ABAT/HSP90AB1/EDN1/KLF4/SHMT2/TLR4/IL1B	8	Biological Process	0.019
GO:0001736	establishment of planar polarity	12/423	113/11293	0.00105249	0.029321	0.0261379	PSMB8/PSMB9/PSME2/PSMA5/PSMA3/PSME3/PSMA6/PSMD11/PSMC4/PSMC2/ZNRF3/MLLT3	12	Biological Process	0.028
GO:0007164	establishment of tissue polarity	12/423	113/11293	0.00105249	0.029321	0.0261379	PSMB8/PSMB9/PSME2/PSMA5/PSMA3/PSME3/PSMA6/PSMD11/PSMC4/PSMC2/ZNRF3/MLLT3	12	Biological Process	0.028
GO:0002709	regulation of T cell mediated immunity	6/423	32/11293	0.00105466	0.029321	0.0261379	B2M/RSAD2/IL20RB/CEACAM1/PVR/IL1B	6	Biological Process	0.014
GO:0042887	amide transmembrane transporter activity	6/423	29/11377	0.000584682	0.0318917	0.0310525	SLC15A3/TAP2/TAP1/SLC46A1/SLC38A7/TOMM40	6	Molecular Function	0.014
GO:0071456	cellular response to hypoxia	15/423	163/11293	0.00118173	0.0319151	0.0284503	PSMB8/PSMB9/PSME2/PSMA5/HYOU1/MYC/PSMA3/PSME3/PSMA6/PSMD11/EDN1/FOXO3/PSMC4/PSMC2/NOTCH1	15	Biological Process	0.035
GO:0008203	cholesterol metabolic process	11/423	100/11293	0.00126152	0.0335902	0.0299436	APOL2/APOL1/MSMO1/SQLE/SCD/SREBF1/CYP51A1/INSIG1/HMGCS1/IDI1/SOAT1	11	Biological Process	0.026
GO:1905330	regulation of morphogenesis of an epithelium	14/423	149/11293	0.00139749	0.0361911	0.0322621	STAT1/PSMB8/PSMB9/PSME2/PSMA5/PSMA3/PSME3/PAX8/PSMA6/PSMD11/PSMC4/PSMC2/ZNRF3/MLLT3	14	Biological Process	0.033
GO:0002449	lymphocyte mediated immunity	12/423	120/11293	0.0017756	0.0438794	0.0391158	IRF7/B2M/RSAD2/IL20RB/BTN3A2/CEACAM1/C1R/PVR/LGALS9/C1QBP/POU2F2/IL1B	12	Biological Process	0.028
GO:0071229	cellular response to acid chemical	13/423	138/11293	0.00199966	0.0466711	0.0416044	PTK2B/BCL2L1/NME1/SREBF1/GCLM/WNT7B/LYN/XBP1/SESN2/PTGER4/EDN1/KLF4/RPTOR	13	Biological Process	0.031
GO:0000002	mitochondrial genome maintenance	5/423	25/11293	0.0020564	0.0468389	0.0417539	TYMP/DNAJA3/TWNK/LONP1/SESN2	5	Biological Process	0.012
GO:0042026	protein refolding	5/423	25/11293	0.0020564	0.0468389	0.0417539	B2M/HSPA5/HYOU1/HSPA9/HSPH1	5	Biological Process	0.012
GO:1904950	negative regulation of establishment of protein localization	11/423	107/11293	0.00218556	0.0488963	0.043588	GBP1/PARP10/SP100/RSAD2/DNAJA1/PML/SREBF1/INSIG1/HSPH1/PTGER4/IL1B	11	Biological Process	0.026
GO:0070371	ERK1 and ERK2 cascade	16/423	191/11293	0.00219846	0.0488963	0.043588	GBP1/PTK2B/CEACAM1/DUSP6/MYC/PRKD2/FGF2/IL1A/LGALS9/LYN/PTGER4/KLF4/PRMT5/TLR4/NOTCH1/IL1B	16	Biological Process	0.038
