# Supplementary material for: Differential gene expression elicited by ZIKV infection in trophoblasts from congenital Zika syndrome discordant twins
Source: PLoS Negl Trop Dis. 2020 Aug 3;14(8):e0008424. doi: 10.1371/journal.pntd.0008424 (PMC7425990; doi:10.1371/journal.pntd.0008424)
Supplement: S6 Table — (XLSX) [file pntd.0008424.s015.xlsx]

## Sheet: S6 Table
S6 Table. Downregulated genes after ZIKVBR infection in trophoblasts from CZS-affected when compared with non-affected twins
ensembl_gene_id	Fold change	logFC	FDR	logCPM	LR	PValue	Type	gene_biotype	external_gene_name	entrezgene	description	phenotype_description	chromosome_name	start_position	end_position	strand
ENSG00000137266	3.07283	-1.61957	4.91516e-06	6.48489	39.0921	4.04281e-10	DOWN	protein_coding	SLC22A23	63027	solute carrier family 22 member 23 [Source:HGNC Symbol;Acc:HGNC:21106]		6	3268962	3457022	-1
ENSG00000117122	2.69807	-1.43193	4.53735e-05	5.34589	32.788	1.02779e-08	DOWN	protein_coding	MFAP2	4237	microfibril associated protein 2 [Source:HGNC Symbol;Acc:HGNC:7033]		1	16974502	16980835	-1
ENSG00000064309	2.37634	-1.24874	6.00516e-05	5.13545	31.6844	1.8137e-08	DOWN	protein_coding	CDON	50937	cell adhesion associated, oncogene regulated [Source:HGNC Symbol;Acc:HGNC:17104]	Holoprosencephaly 11	11	125955796	126063335	-1
ENSG00000154096	2.33892	-1.22584	0.000584858	4.60214	26.8419	2.20801e-07	DOWN	protein_coding	THY1	7070	Thy-1 cell surface antigen [Source:HGNC Symbol;Acc:HGNC:11801]		11	119417378	119424985	-1
ENSG00000213949	3.91602	-1.96939	0.0010908	6.89423	25.2864	4.94172e-07	DOWN	protein_coding	ITGA1	3672	integrin subunit alpha 1 [Source:HGNC Symbol;Acc:HGNC:6134]		5	52787896	52959210	1
ENSG00000090776	2.12778	-1.08935	0.00137769	6.76756	24.2819	8.3219e-07	DOWN	protein_coding	EFNB1	1947	ephrin B1 [Source:HGNC Symbol;Acc:HGNC:3226]	CRANIOFRONTONASAL SYNDROME	X	68828997	68842147	1
ENSG00000143320	2.93814	-1.5549	0.00215251	10.3551	23.1843	1.47198e-06	DOWN	protein_coding	CRABP2	1382	cellular retinoic acid binding protein 2 [Source:HGNC Symbol;Acc:HGNC:2339]		1	156699606	156705816	-1
ENSG00000189056	4.42234	-2.14481	0.00215251	5.69604	22.8106	1.7878e-06	DOWN	protein_coding	RELN	5649	reelin [Source:HGNC Symbol;Acc:HGNC:9957]	Lissencephaly 2	7	103471784	103989516	-1
ENSG00000213694	2.52328	-1.3353	0.00218745	5.14282	22.6124	1.98198e-06	DOWN	protein_coding	S1PR3	1903	sphingosine-1-phosphate receptor 3 [Source:HGNC Symbol;Acc:HGNC:3167]		9	88991447	89005010	1
ENSG00000179954	3.40345	-1.767	0.00227647	3.88773	22.382	2.23453e-06	DOWN	protein_coding	SSC5D	284297	scavenger receptor cysteine rich family member with 5 domains [Source:HGNC Symbol;Acc:HGNC:26641]		19	55488404	55519098	1
ENSG00000101542	8.93166	-3.15893	0.0026868	0.766169	21.5605	3.42841e-06	DOWN	protein_coding	CDH20	28316	cadherin 20 [Source:HGNC Symbol;Acc:HGNC:1760]		18	61333582	61555773	1
ENSG00000225138	2.23427	-1.1598	0.0026868	4.1719	21.5465	3.45357e-06	DOWN	processed_transcript	SLC9A3-AS1	NA	SLC9A3 antisense RNA 1 [Source:HGNC Symbol;Acc:HGNC:40550]		5	473236	480884	1
ENSG00000115738	2.64174	-1.40149	0.0026868	3.62794	21.3359	3.85451e-06	DOWN	protein_coding	ID2	3398	inhibitor of DNA binding 2 [Source:HGNC Symbol;Acc:HGNC:5361]		2	8678845	8684453	1
ENSG00000132329	2.77571	-1.47286	0.00287351	7.02113	21.0153	4.5563e-06	DOWN	protein_coding	RAMP1	10267	receptor activity modifying protein 1 [Source:HGNC Symbol;Acc:HGNC:9843]		2	237858893	237912114	1
ENSG00000198053	1.87547	-0.907255	0.00297236	5.58424	20.7763	5.16191e-06	DOWN	protein_coding	SIRPA	140885	signal regulatory protein alpha [Source:HGNC Symbol;Acc:HGNC:9662]		20	1894167	1940592	1
ENSG00000064042	2.86108	-1.51656	0.00484356	4.54529	19.6077	9.50866e-06	DOWN	protein_coding	LIMCH1	22998	LIM and calponin homology domains 1 [Source:HGNC Symbol;Acc:HGNC:29191]		4	41359607	41700044	1
ENSG00000106688	2.46209	-1.29988	0.00600718	4.7992	19.1245	1.22466e-05	DOWN	protein_coding	SLC1A1	6505	solute carrier family 1 member 1 [Source:HGNC Symbol;Acc:HGNC:10939]	Dicarboxylic aminoaciduria	9	4490444	4587469	1
ENSG00000183018	2.28283	-1.19082	0.00640004	6.90721	18.9342	1.35307e-05	DOWN	protein_coding	SPNS2	124976	sphingolipid transporter 2 [Source:HGNC Symbol;Acc:HGNC:26992]		17	4498838	4539035	1
ENSG00000077942	2.75804	-1.46364	0.00793509	10.6401	18.4089	1.78225e-05	DOWN	protein_coding	FBLN1	2192	fibulin 1 [Source:HGNC Symbol;Acc:HGNC:3600]	SYNPOLYDACTYLY 3/3-PRIME/4 ASSOCIATED WITH METACARPAL AND METATARSAL SYNOSTOSES	22	45502238	45601135	1
ENSG00000102385	3.1741	-1.66635	0.00813639	1.5623	18.2825	1.90447e-05	DOWN	protein_coding	DRP2	1821	dystrophin related protein 2 [Source:HGNC Symbol;Acc:HGNC:3032]		X	101219769	101264497	1
ENSG00000255690	2.93898	-1.55531	0.0103052	5.09572	17.7652	2.49912e-05	DOWN	protein_coding	TRIL	9865	TLR4 interactor with leucine rich repeats [Source:HGNC Symbol;Acc:HGNC:22200]		7	28953358	28958292	-1
ENSG00000167772	1.98141	-0.986525	0.012013	4.91662	17.2567	3.26538e-05	DOWN	protein_coding	ANGPTL4	51129	angiopoietin like 4 [Source:HGNC Symbol;Acc:HGNC:16039]	PLASMA TRIGLYCERIDE LEVEL QUANTITATIVE TRAIT LOCUS	19	8363289	8374373	1
ENSG00000087258	2.10493	-1.07377	0.0132238	5.37557	17.0023	3.73341e-05	DOWN	protein_coding	GNAO1	2775	G protein subunit alpha o1 [Source:HGNC Symbol;Acc:HGNC:4389]	Epileptic encephalopathy	16	56191347	56357457	1
ENSG00000174807	2.35781	-1.23745	0.0132238	3.1519	16.9717	3.7942e-05	DOWN	protein_coding	CD248	57124	CD248 molecule [Source:HGNC Symbol;Acc:HGNC:18219]		11	66314487	66317044	-1
ENSG00000145423	1.98239	-0.987241	0.0206213	6.01426	15.9237	6.5946e-05	DOWN	protein_coding	SFRP2	6423	secreted frizzled related protein 2 [Source:HGNC Symbol;Acc:HGNC:10777]		4	153780592	153789120	-1
ENSG00000170425	2.37478	-1.24779	0.0206213	4.28812	15.8951	6.69523e-05	DOWN	protein_coding	ADORA2B	136	adenosine A2b receptor [Source:HGNC Symbol;Acc:HGNC:264]		17	15944917	15975746	1
ENSG00000169855	1.92475	-0.944671	0.022575	7.25274	15.6378	7.67044e-05	DOWN	protein_coding	ROBO1	6091	roundabout guidance receptor 1 [Source:HGNC Symbol;Acc:HGNC:10249]	Pituitary stalk interruption syndrome	3	78597240	79767815	-1
ENSG00000188176	3.34515	-1.74207	0.0232771	4.6711	15.4977	8.26051e-05	DOWN	protein_coding	SMTNL2	342527	smoothelin like 2 [Source:HGNC Symbol;Acc:HGNC:24764]		17	4583999	4608319	1
ENSG00000104415	5.8156	-2.53993	0.0261469	3.74667	15.2383	9.47638e-05	DOWN	protein_coding	WISP1	8840	WNT1 inducible signaling pathway protein 1 [Source:HGNC Symbol;Acc:HGNC:12769]		8	133191039	133231690	1
ENSG00000165023	3.86029	-1.94871	0.026413	2.66232	15.1802	9.77226e-05	DOWN	protein_coding	DIRAS2	54769	DIRAS family GTPase 2 [Source:HGNC Symbol;Acc:HGNC:19323]		9	90609832	90643105	-1
ENSG00000164099	3.0806	-1.62321	0.0268164	6.203	15.1134	0.00010124	DOWN	protein_coding	PRSS12	8492	serine protease 12 [Source:HGNC Symbol;Acc:HGNC:9477]	MENTAL RETARDATION AUTOSOMAL RECESSIVE TYPE 1	4	118280038	118353003	-1
ENSG00000157600	1.73049	-0.79118	0.0272827	5.59076	15.0435	0.00010506	DOWN	protein_coding	TMEM164	84187	transmembrane protein 164 [Source:HGNC Symbol;Acc:HGNC:26217]		X	110002631	110182734	1
ENSG00000197122	2.00989	-1.00712	0.0274987	7.5333	14.992	0.000107968	DOWN	protein_coding	SRC	6714	SRC proto-oncogene, non-receptor tyrosine kinase [Source:HGNC Symbol;Acc:HGNC:11283]	Hereditary thrombocytopenia with early-onset myelofibrosis	20	37344685	37406050	1
ENSG00000148344	1.96653	-0.975651	0.0275887	7.29823	14.9499	0.000110405	DOWN	protein_coding	PTGES	9536	prostaglandin E synthase [Source:HGNC Symbol;Acc:HGNC:9599]		9	129738331	129753047	-1
ENSG00000071242	1.96426	-0.973986	0.0307138	7.85054	14.7123	0.00012523	DOWN	protein_coding	RPS6KA2	6196	ribosomal protein S6 kinase A2 [Source:HGNC Symbol;Acc:HGNC:10431]		6	166409364	166906451	-1
ENSG00000261408	2.07833	-1.05543	0.0323574	3.5482	14.5587	0.000135857	DOWN	processed_transcript	TEN1-CDK3	NA	TEN1-CDK3 readthrough (NMD candidate) [Source:HGNC Symbol;Acc:HGNC:44420]		17	75979231	76005999	1
ENSG00000168542	2.46776	-1.3032	0.034024	12.3364	14.4175	0.000146433	DOWN	protein_coding	COL3A1	1281	collagen type III alpha 1 chain [Source:HGNC Symbol;Acc:HGNC:2201]	EHLERS-DANLOS SYNDROME TYPE 3	2	188974320	189012746	1
ENSG00000100968	1.92111	-0.941937	0.036289	5.04533	14.1085	0.000172565	DOWN	protein_coding	NFATC4	4776	nuclear factor of activated T cells 4 [Source:HGNC Symbol;Acc:HGNC:7778]		14	24365673	24379604	1
ENSG00000187624	2.88247	-1.52731	0.0408726	0.836609	13.8255	0.000200598	DOWN	protein_coding	C17orf97	400566	chromosome 17 open reading frame 97 [Source:HGNC Symbol;Acc:HGNC:33800]		17	410327	431062	1
ENSG00000132821	2.2678	-1.18129	0.0441182	2.92448	13.5698	0.000229852	DOWN	protein_coding	VSTM2L	128434	V-set and transmembrane domain containing 2 like [Source:HGNC Symbol;Acc:HGNC:16096]		20	37903104	37945350	1
ENSG00000116991	2.35504	-1.23575	0.0479425	5.9713	13.3602	0.000257016	DOWN	protein_coding	SIPA1L2	57568	signal induced proliferation associated 1 like 2 [Source:HGNC Symbol;Acc:HGNC:23800]		1	232397965	232561558	-1
ENSG00000104490	2.87732	-1.52473	0.0489602	2.91193	13.2394	0.000274131	DOWN	protein_coding	NCALD	83988	neurocalcin delta [Source:HGNC Symbol;Acc:HGNC:7655]		8	101686543	102124907	-1
ENSG00000187955	2.43101	-1.28156	0.0489602	3.42407	13.1827	0.000282542	DOWN	protein_coding	COL14A1	7373	collagen type XIV alpha 1 chain [Source:HGNC Symbol;Acc:HGNC:2191]	Punctate palmoplantar keratoderma type 1	8	120059780	120372036	1
ENSG00000131981	1.6828	-0.750866	0.0489602	6.86306	13.1327	0.000290192	DOWN	protein_coding	LGALS3	3958	galectin 3 [Source:HGNC Symbol;Acc:HGNC:6563]		14	55124110	55145413	1
