# Supplementary material for: Differential gene expression elicited by ZIKV infection in trophoblasts from congenital Zika syndrome discordant twins
Source: PLoS Negl Trop Dis. 2020 Aug 3;14(8):e0008424. doi: 10.1371/journal.pntd.0008424 (PMC7425990; doi:10.1371/journal.pntd.0008424)
Supplement: S7 Table — (XLSX) [file pntd.0008424.s016.xlsx]

## Sheet: S7 Table
S7 Table. Enriched Gene Ontology (GO) terms among the downregulated genes after ZIKVBR infection of trophoblasts from CZS-affected compared with non-affected twins
ID	Description	GeneRatio_frac	BgRatio	pvalue	p.adjust	qvalue	geneID
GO:0031012	extracellular matrix	12/39	255/11568	2.34568e-11	2.74445e-09	2.19754e-09	MFAP2/CDON/RELN/SSC5D/FBLN1/ANGPTL4/CD248/SFRP2/WISP1/COL3A1/COL14A1/LGALS3
GO:0005578	proteinaceous extracellular matrix	8/39	197/11568	2.40143e-07	1.40484e-05	1.12488e-05	MFAP2/RELN/FBLN1/ANGPTL4/CD248/WISP1/COL3A1/COL14A1
GO:0005178	integrin binding	6/38	79/11185	2.36127e-07	4.085e-05	3.4052e-05	THY1/S1PR3/SFRP2/WISP1/SRC/COL3A1
GO:0051057	positive regulation of small GTPase mediated signal transduction	5/40	34/11098	1.21022e-07	0.000180444	0.000141787	CDON/RELN/ROBO1/SRC/COL3A1
GO:0001968	fibronectin binding	3/38	19/11185	3.37675e-05	0.00292089	0.00243482	SSC5D/FBLN1/SFRP2
GO:0030900	forebrain development	7/40	231/11098	1.6048e-05	0.0107749	0.00846657	CDON/RELN/ID2/GNAO1/ROBO1/SRC/COL3A1
GO:0008015	blood circulation	7/40	252/11098	2.81396e-05	0.0107749	0.00846657	ITGA1/ID2/SLC1A1/GNAO1/ADORA2B/SRC/NCALD
GO:0003013	circulatory system process	7/40	254/11098	2.96044e-05	0.0107749	0.00846657	ITGA1/ID2/SLC1A1/GNAO1/ADORA2B/SRC/NCALD
GO:0000904	cell morphogenesis involved in differentiation	9/40	484/11098	4.3223e-05	0.0107749	0.00846657	THY1/EFNB1/CRABP2/RELN/ID2/FBLN1/ROBO1/SRC/NFATC4
GO:0048667	cell morphogenesis involved in neuron differentiation	8/40	383/11098	5.45492e-05	0.0107749	0.00846657	THY1/EFNB1/CRABP2/RELN/ID2/ROBO1/SRC/NFATC4
GO:0002694	regulation of leukocyte activation	7/40	280/11098	5.51201e-05	0.0107749	0.00846657	THY1/EFNB1/ID2/SIRPA/ADORA2B/SRC/LGALS3
GO:0010721	negative regulation of cell development	6/40	201/11098	7.52438e-05	0.0107749	0.00846657	THY1/S1PR3/ID2/FBLN1/COL3A1/NFATC4
GO:0010769	regulation of cell morphogenesis involved in differentiation	6/40	202/11098	7.73426e-05	0.0107749	0.00846657	THY1/CRABP2/RELN/FBLN1/ROBO1/NFATC4
GO:0007229	integrin-mediated signaling pathway	4/40	66/11098	8.87598e-05	0.0107749	0.00846657	THY1/ITGA1/SRC/COL3A1
GO:0050865	regulation of cell activation	7/40	304/11098	9.25736e-05	0.0107749	0.00846657	THY1/EFNB1/ID2/SIRPA/ADORA2B/SRC/LGALS3
GO:0045664	regulation of neuron differentiation	8/40	417/11098	9.91534e-05	0.0107749	0.00846657	CDON/THY1/CRABP2/RELN/ID2/SFRP2/ROBO1/NFATC4
GO:0007188	adenylate cyclase-modulating G-protein coupled receptor signaling pathway	4/40	69/11098	0.000105642	0.0107749	0.00846657	S1PR3/RAMP1/GNAO1/ADORA2B
GO:0048812	neuron projection morphogenesis	8/40	423/11098	0.000109533	0.0107749	0.00846657	THY1/ITGA1/EFNB1/CRABP2/RELN/ROBO1/SRC/NFATC4
GO:0030198	extracellular matrix organization	6/40	216/11098	0.00011197	0.0107749	0.00846657	MFAP2/ITGA1/FBLN1/SFRP2/COL3A1/COL14A1
GO:0050900	leukocyte migration	6/40	220/11098	0.000123846	0.0107749	0.00846657	THY1/ITGA1/SIRPA/SPNS2/SRC/LGALS3
GO:0007187	G-protein coupled receptor signaling pathway, coupled to cyclic nucleotide second messenger	4/40	72/11098	0.000124744	0.0107749	0.00846657	S1PR3/RAMP1/GNAO1/ADORA2B
GO:0120039	plasma membrane bounded cell projection morphogenesis	8/40	435/11098	0.000133014	0.0107749	0.00846657	THY1/ITGA1/EFNB1/CRABP2/RELN/ROBO1/SRC/NFATC4
GO:0048858	cell projection morphogenesis	8/40	437/11098	0.000137306	0.0107749	0.00846657	THY1/ITGA1/EFNB1/CRABP2/RELN/ROBO1/SRC/NFATC4
GO:0050840	extracellular matrix binding	3/38	38/11185	0.000281165	0.0126018	0.0105047	SSC5D/CD248/LGALS3
GO:0005201	extracellular matrix structural constituent	3/38	41/11185	0.0003528	0.0126018	0.0105047	FBLN1/COL3A1/COL14A1
GO:0050839	cell adhesion molecule binding	7/38	404/11185	0.000364214	0.0126018	0.0105047	THY1/S1PR3/CDH20/SFRP2/WISP1/SRC/COL3A1
GO:0098609	cell-cell adhesion	8/40	453/11098	0.000175962	0.0128626	0.010107	THY1/EFNB1/CDH20/SIRPA/ROBO1/SRC/COL14A1/LGALS3
GO:0042330	taxis	7/40	345/11098	0.000203139	0.0128626	0.010107	ITGA1/EFNB1/RELN/ID2/ROBO1/SRC/LGALS3
GO:1903037	regulation of leukocyte cell-cell adhesion	5/40	166/11098	0.000303718	0.0146079	0.0114784	THY1/EFNB1/SIRPA/SRC/LGALS3
GO:0048514	blood vessel morphogenesis	7/40	380/11098	0.000366359	0.0165528	0.0130066	THY1/RAMP1/ANGPTL4/SFRP2/ROBO1/COL3A1/NFATC4
GO:0050863	regulation of T cell activation	5/40	177/11098	0.000408208	0.0176455	0.0138653	THY1/EFNB1/SIRPA/SRC/LGALS3
GO:0004930	G-protein coupled receptor activity	4/38	116/11185	0.000617587	0.0178071	0.0148438	S1PR3/RAMP1/SFRP2/ADORA2B
GO:2000146	negative regulation of cell motility	5/40	183/11098	0.000475589	0.0191315	0.0150329	THY1/FBLN1/SFRP2/ROBO1/COL3A1
GO:0007159	leukocyte cell-cell adhesion	5/40	184/11098	0.000487589	0.0191315	0.0150329	THY1/EFNB1/SIRPA/SRC/LGALS3
GO:0002544	chronic inflammatory response	2/40	10/11098	0.000559695	0.0208626	0.0163932	ADORA2B/PTGES
GO:0060074	synapse maturation	2/40	10/11098	0.000559695	0.0208626	0.0163932	RELN/NFATC4
GO:0120035	regulation of plasma membrane bounded cell projection organization	7/40	435/11098	0.000821899	0.0250092	0.0196514	THY1/CRABP2/RELN/SFRP2/ROBO1/SRC/NFATC4
GO:0031344	regulation of cell projection organization	7/40	443/11098	0.000914992	0.0257282	0.0202163	THY1/CRABP2/RELN/SFRP2/ROBO1/SRC/NFATC4
GO:0040013	negative regulation of locomotion	5/40	214/11098	0.000966316	0.0257282	0.0202163	THY1/FBLN1/SFRP2/ROBO1/COL3A1
GO:0050860	negative regulation of T cell receptor signaling pathway	2/40	14/11098	0.00112155	0.0288315	0.0226549	THY1/LGALS3
GO:0031589	cell-substrate adhesion	5/40	225/11098	0.00120894	0.0300642	0.0236234	THY1/ITGA1/FBLN1/SRC/COL3A1
GO:0008285	negative regulation of cell proliferation	7/40	466/11098	0.00122999	0.0300642	0.0236234	ITGA1/ID2/FBLN1/SFRP2/ROBO1/PTGES/RPS6KA2
GO:0030804	positive regulation of cyclic nucleotide biosynthetic process	2/40	15/11098	0.00129115	0.0304866	0.0239554	RAMP1/ADORA2B
GO:0043065	positive regulation of apoptotic process	7/40	479/11098	0.0014426	0.032281	0.0253653	ITGA1/CD248/SFRP2/ROBO1/SRC/RPS6KA2/NFATC4
GO:0010226	response to lithium ion	2/40	16/11098	0.00147224	0.032281	0.0253653	ID2/NFATC4
GO:0043408	regulation of MAPK cascade	7/40	489/11098	0.00162502	0.0336515	0.0264422	CDON/ITGA1/FBLN1/SFRP2/ADORA2B/ROBO1/SRC
GO:0042311	vasodilation	2/40	18/11098	0.00186857	0.0361823	0.0284309	ITGA1/ADORA2B
GO:0046649	lymphocyte activation	6/40	373/11098	0.00201926	0.0385989	0.0303297	THY1/EFNB1/ID2/SIRPA/SRC/LGALS3
GO:0050730	regulation of peptidyl-tyrosine phosphorylation	4/40	154/11098	0.0022097	0.0416446	0.0327229	THY1/RELN/SFRP2/SRC
GO:0042110	T cell activation	5/40	259/11098	0.00224766	0.0416446	0.0327229	THY1/EFNB1/SIRPA/SRC/LGALS3
GO:0001569	branching involved in blood vessel morphogenesis	2/40	21/11098	0.00254724	0.0441621	0.0347011	SFRP2/NFATC4
GO:2001237	negative regulation of extrinsic apoptotic signaling pathway	3/40	79/11098	0.00283793	0.0470151	0.0369429	SFRP2/SRC/LGALS3
